# Supplementary material for: Computational and Experimental Characterization of Mycobacterium marinum β-Carbonic Anhydrase Inhibitors
Source: Bioinform Biol Insights. 2026 Feb 26;20:11779322261427120. doi: 10.1177/11779322261427120 (PMC12949308; doi:10.1177/11779322261427120)
Supplement: sj-xlsx-1-bbi-10.1177_11779322261427120 – Supplemental material for Computational and Experimental Characterization of Mycobacterium marinum β-Carbonic Anhydrase Inhibitors [file sj-xlsx-1-bbi-10.1177_11779322261427120.xlsx]

## Sheet: Sheet1
Ligand	Binding Affinity	Smiles
F2686-0257	-9.6	S(c1nc(=O)n(c2c1CCCC2)CCCN1CCOCC1)CC(=O)Nc1c2c(ccc1)cccc2
F1011-1367	-9.4	O=[N+]([O-])c1cc(ccc1)C1NC(=O)NC(=C1C(=O)Nc1c(c(ccc1)C)C)C
F1092-1810	-9	Clc1ccc(cc1)/C(=N\NC(=O)c1[nH]nc(c1)c1c2c(ccc1)cccc2)/C
F1201-0044	-8.6	O=[N+]([O-])c1cc(C(=O)OCn2nnc3c(c2=O)cccc3)ccc1
F0579-0611	-8.6	Clc1ccc(cc1)n1c(SCC(=O)N2c3c(CC2)cccc3)nc2c(c1=O)SCC2
F1092-1405	-8.6	Clc1c(ccc(c1)Cl)/C=N/NC(=O)c1[nH]nc(c1)c1c2c3c(cc1)CCc3ccc2
F6118-0292	-8.4	S(=O)(=O)(N1CCC2(CC1)OCCCO2)c1cc(ccc1)C(F)(F)F
F2269-0230	-8.4	Clc1cc(c(cc1)OC)C(=O)Nc1cc2C(=O)Nc3c(Oc2cc1)cccc3
F1092-1028	-8.4	O=C(N/N=C/c1ccc(cc1)O)c1[nH]nc(c1)c1cc2c(cc1)cccc2
F0624-0053	-8.3	Brc1ccc(cc1)C(=O)OCn1nnc2c(c1=O)cccc2
F3188-0107	-8.3	O=C1Nc2c(C31NCC1C3C(=O)N(C1=O)Cc1ccccc1)cccc2
F0806-0425	-8.3	s1c(NC(=O)c2ccc(cc2)Oc2ccc(cc2)C(=O)Nc2sc3c(c2C(=O)N)CCCCC3)c(c2c1CCCCC2)C(=O)N
F0920-6447	-8.2	Clc1ccc(cc1)/C=C/C(=O)c1c(=O)oc2c(c1)cccc2
F3394-0099	-8.2	S(=O)(=O)(NCCc1ccccc1)c1ccc(cc1)c1ccc(cc1)OC
F0526-1470	-8.2	Clc1ccc(cc1)OCC(=O)Nc1sc2c(c1C(=O)N)CCN(C2)Cc1ccccc1.Cl
F2685-0081	-8.1	S(c1nc(=O)n(c2c1CCC2)CCCN1CCOCC1)CC(=O)Nc1ccccc1
F2685-0002	-8.1	S(c1nc(=O)n(c2c1CCC2)CCN1CCOCC1)CC(=O)Nc1ccc(cc1)CC
F2686-0057	-8.1	S(c1nc(=O)n(c2c1CCCC2)CCN1CCOCC1)CC(=O)Nc1cc(F)c(cc1)C
F0526-1272	-8.1	Cl.s1c(NC(=O)c2c(OC)cc(cc2)OC)c(c2c1CN(CC2)C(C)C)C(=O)N
F1174-3150	-8.1	Fc1ccc(cc1)c1nc(NCc2ccccc2)c2c(n1)cccc2
F1831-0102	-8.1	s1c(NC(=O)Cc2c3c(ccc2)cccc3)c(c2c1CCCCC2)C(=O)NC
F1443-7079	-8.1	O=C(N1CCN(CC1)C(=O)/C=C/c1c2c(ccc1)cccc2)/C=C/c1c2c(ccc1)cccc2
F1829-0067	-8	s1c(NC(=O)c2ccc(cc2)C(=O)OC)c(c2c1CC(CC2)C)C(=O)NC
F1862-0090	-8	O=c1oc2c(cc1c1ccccc1)ccc(c2)OCC
F0526-1326	-8	Cl.s1c(NC(=O)c2c(OC)cc3c(c2)cccc3)c(c2c1CN(CC2)Cc1ccccc1)C(=O)N
F0383-0361	-8	Fc1ccc(cc1)C(=O)/C=C/c1c(nn(c1)c1ccccc1)c1cnccc1
F1092-1905	-7.9	Clc1c(c2n[nH]c(c2)C(=O)N/N=C/c2cc(O)ccc2)cccc1
F0161-0078	-7.9	O=C(Nc1c2c(c(cc1)OC)cccc2)c1cc2c(cc1)cccc2
F1092-1608	-7.9	O=C(N/N=C/c1ccc(cc1)OC)c1[nH]nc(c1)c1ccc(cc1)OCc1ccccc1
F1845-0460	-7.8	O=c1c2c(oc3c1C(N(C3=O)CCN1CCOCC1)c1cc(OC)ccc1)ccc(c2)C
F1673-0784	-7.8	O=C1NC(=C(C(N1)c1c(nn(c1)c1ccccc1)c1ccc(cc1)OC(C)C)C(=O)OC)C
F1092-1959	-7.8	Clc1c(c2n[nH]c(c2)C(=O)N/N=C/c2cc(OC)ccc2)ccc(c1)Cl
F2537-0934	-7.8	Clc1ccc(cc1)SCCC(=O)Nc1sc2c(c1C(=O)N)CCN(C2)Cc1ccccc1.Cl
F9995-0458	-7.7	S(=O)(=O)(Nc1cc(C(=O)O)ccc1)c1c(ccc(c1)C)C
F1011-1233	-7.7	Brc1ccc(cc1)NC(=O)C1=C(NC(=O)NC1c1ccc(cc1)C(C)C)C
F0015-0819	-7.7	s1c(nc2c1cccc2)c1c(O)ccc(c1)NC(=O)c1c(OC)cccc1
F0805-0057	-7.7	s1c(C(=O)N2N=C(CC2c2c(nn(c2)c2ccccc2)c2ccccc2)c2ccccc2)ccc1
F3385-0139	-7.6	O=c1oc2c(c(c1)CN1CCCCCC1)ccc(c2)C
F3139-1897	-7.6	O=C1c2c(O/C/1=C\c1c(OC)cc(cc1)OC)cc(cc2)O
F3348-0186	-7.6	n1c(cc(n2c1c(c1ccccc1)cn2)NCc1cnccc1)C(C)(C)C
F1298-0553	-7.6	s1c(NC(=O)c2ccc(cc2)N2C(=O)CCC2=O)c(c2c1CN(CC2)C(=O)C)C(=O)N
F6244-3399	-7.6	s1c(nc2c1cccc2)C(=O)NCC#CCN(Cc1ccccc1)C
F1092-0585	-7.6	O=C(N/N=C/c1ccc(cc1)O)c1[nH]nc(c1)c1ccccc1
F3385-2662	-7.6	O=c1oc2c(c(c1)CN1CCC(CC1)Cc1ccccc1)cc(cc2)C
F2478-0178	-7.6	s1c(NC(=O)Cc2cc(c(cc2)C)C)c(cc1c1ccccc1)C(=O)N
F0877-0123	-7.6	s1c(C2=NN(C(C2)c2c(nn(c2)c2ccccc2)c2ccccc2)C(=O)CCCC(=O)O)ccc1
F5343-0014	-7.5	O=C(Nc1cnccc1)C1(c2ccccc2)CCOCC1
F5305-0144	-7.5	S(c1c(C(=O)Nc2n(nc(c2)C2CC2)c2nc(cc(=O)[nH]2)C)cccc1)CC
F3385-2359	-7.5	O=C1c2c(O/C/1=C\c1ccc(cc1)OCC)cc(cc2)OCC(=O)C
F0526-1324	-7.5	Cl.s1c(NC(=O)c2cc3c(cc2)cccc3)c(c2c1CN(CC2)C(C)C)C(=O)N
F3225-2885	-7.5	O=C(NC1CCCC1)c1c(n(c2c1nc1c(n2)cccc1)Cc1occc1)N
F0920-6452	-7.5	Clc1cc2c(cc1)oc(=O)c(c2)C(=O)/C=C/c1ccc(cc1)C
F2215-0954	-7.4	S(c1c(C(=O)Nc2n(nc(c2)C)c2nc3c(c(=O)[nH]2)CCC3)cccc1)C
F2701-0351	-7.4	s1c(NC(=O)c2cc(OC)ccc2)c(c2c1CN(CC2)C(=O)OC)C(=O)N
F1298-0574	-7.4	s1c(NC(=O)c2cc3c(cc2)CCCC3)c(c2c1CN(CC2)C(=O)C)C(=O)N
F2686-0259	-7.4	S(c1nc(=O)n(c2c1CCCC2)CCCN1CCOCC1)CC(=O)Nc1ccc(cc1)CCCC
F3243-0042	-7.4	Cl.O(c1cc(ccc1)C)CCCn1c2c(nc1C)cccc2
F1298-0693	-7.4	s1c(NC(=O)c2ccc(cc2)Oc2ccccc2)c(c2c1CN(CC2)C(=O)C)C(=O)OC
F1126-1027	-7.4	s1c2ncnc(c2c2c1CCCC2)N/N=C\c1ccc(cc1)C(=O)OC
F3243-0640	-7.3	O=C1N(C(C)(C)C)CC(C1)c1nc2c(n1CCC1CCCCC1)cccc2
F1830-0004	-7.3	Clc1ccc(cc1)C(=O)Nc1sc2c(c1C(=O)NC)CCC2
F2771-0057	-7.3	S(c1oc(nn1)c1ccncc1)Cc1cc([N+](=O)[O-])ccc1
F3320-0076	-7.3	O=C1N(CC(C1)c1nc2c(n1Cc1cc(ccc1)C)cccc2)CCCC
F0579-0891	-7.3	Clc1ccc(cc1)NC(=O)CSc1nc2c(c(=O)n1c1ccc(cc1)N(=O)O)SCC2
F1830-0122	-7.2	s1c(NC(=O)Cc2ccccc2)c(c2c1CCC2)C(=O)NC
F1425-0336	-7.2	O=c1n2c(nc3c1cc(c(=N)n3CC)C(=O)NCCOC)c(ccc2)C
F3366-5647	-7.2	O(c1cc(c(cc1)C)C)CC(O)Cn1c2c(nc1CC)cccc2
F0660-1891	-7.2	O=C1N(CC(C1)c1nc2c(n1Cc1c(cccc1)C)cccc2)Cc1ccccc1
F1864-0020	-7.2	O=c1oc2c(c(c1)CN(Cc1ccccc1)C)ccc(c2C)O
F1009-0049	-7.2	s1c(NC(=O)c2ccc(cc2)Cc2ccccc2)c(c2c1CCC2)C(=O)OC
F1092-1848	-7.2	O=C(N/N=C/c1ccc(cc1)C)c1[nH]nc(c1)c1cc(OCC)ccc1
F0579-0104	-7.1	S1c2c(=O)n(c(nc2CC1)SCC(=O)N1CCOCC1)c1ccc(cc1)C
F0579-0123	-7.1	S1c2c(=O)n(c(nc2CC1)SCC(=O)Nc1ccc(cc1)OCC)c1ccc(cc1)C
F0018-0460	-7.1	Clc1c(Cl)c(Cl)c(c(c1Cl)Cl)C(=O)OCCn1c(=O)c2c3c(c1=O)cccc3c(cc2)N1CCCCC1
F0817-0337	-7	s1c(NC(=O)c2ccc(cc2)[N+](=O)[O-])c(c2c1CCCCC2)C(=O)OCC
F2014-0635	-7	Clc1ccc(cc1)NC(=O)CSc1nc2c(c(=O)n1c1cc(OC)ccc1)SCC2
F0196-0670	-7	Brc1ccc(cc1)c1c(=O)c2c(oc1)cc(c(c2)CC)OC
F1830-0133	-6.9	s1c(NC(=O)c2c(ccc(c2)C)C)c(c2c1CCC2)C(=O)NC
F3385-2030	-6.9	O=c1oc2c(c(c1)CN1CCN(CC1)CC)cc(cc2)C
F3348-0289	-6.9	n1c(cc(n2c1c(c1ccccc1)c(n2)C)NCc1ncccc1)CCC
F0579-0625	-6.9	Clc1ccc(cc1)n1c(SCC(=O)Nc2c(ccc(c2)C)C)nc2c(c1=O)SCC2
F3227-0513	-6.9	Clc1c(cc2c(c1)c(=O)c1c(o2)C(=O)N(C1c1ccc(cc1)Cl)CCN(C)C)C
F3250-0554	-6.9	Clc1c(ccc(c1)Nc1n2ncc(c2nc(c1)C)c1c(OC)cccc1)C
F6667-2113	-6.8	Clc1c(cc(cc1)NC(=O)c1nccnc1)C
F0612-0135	-6.8	S1c2c(=O)n(c(nc2CC1C)SCC(=O)Nc1c(OCC)cccc1)CC
F3096-0391	-6.8	O=C(Nc1ccc(cc1)CC)COc1cc(cc(c1)C)C
F0579-0622	-6.8	Clc1ccc(cc1)n1c(SCC(=O)Nc2cc(ccc2)C)nc2c(c1=O)SCC2
F0783-0066	-6.8	n1c2c([nH]c1/C=C/c1ccccc1)cccc2
F0817-0403	-6.8	s1c(NC(=O)c2ccc(cc2)C(=O)OC)c(c2c1CCCCC2)C(=O)OCC
F0817-0338	-6.8	s1c(NC(=O)c2cc([N+](=O)[O-])ccc2)c(c2c1CCCCC2)C(=O)OCC
F0612-0329	-6.8	S1c2c(=O)n(c(nc2CC1C)SCC(=O)Nc1ccc(cc1)OCC)Cc1ccccc1
F0622-0002	-6.8	S(=O)(=O)(N1N=C(CC1c1ccc(cc1)C)c1ccc(cc1)NS(=O)(=O)C)CC
F3096-0082	-6.8	O=[N+]([O-])c1cc(c(cc1)NC(=O)c1ccc(cc1)C(C)(C)C)C
F3385-1079	-6.7	O(c1cc(O)c(cc1)c1n[nH]cc1c1ccc(cc1)OC)C
F3385-2378	-6.7	O=C1c2c(O/C/1=C\c1ccc(cc1)OC)c(c(cc2)OCC(=O)C)C
F0579-0692	-6.7	Clc1cc(NC(=O)CSc2nc3c(c(=O)n2c2ccc(cc2)Cl)SCC3)ccc1
F0579-0091	-6.7	Clc1ccc(cc1)NC(=O)CSc1nc2c(c(=O)n1c1ccccc1)SCC2
F0579-0092	-6.7	Clc1cc(NC(=O)CSc2nc3c(c(=O)n2c2ccccc2)SCC3)ccc1
F3111-2897	-6.7	Clc1ccc(cc1)c1c(n[nH]c1)c1c(O)cc(cc1)OCC
F5032-0061	-6.7	O=c1n(c(=O)c2c(n1C)nc(n2Cc1c2c(ccc1)cccc2)OC(C)C)C
F3139-2182	-6.7	O=C1c2c(O/C/1=C\c1ccc(cc1)OC)cc(cc2)OCC(=C)C
F0612-0506	-6.7	S1c2c(=O)n(c(nc2CC1C)SCC(=O)Nc1c2c(ccc1)cccc2)c1ccccc1
F2014-0618	-6.6	S1c2c(=O)n(c(nc2CC1)SCC(=O)N)c1cc(OC)ccc1
F6172-0219	-6.6	O=C(Nc1ccc(cc1)C(C)(C)C)NC1CC(O)CCC1
F3385-1903	-6.6	O=c1oc2c(c(c1)CN1CC(OC(C1)C)C)ccc(c2)OC
F0579-0691	-6.6	Clc1ccc(cc1)n1c(SCC(=O)Nc2ccc(cc2)Cl)nc2c(c1=O)SCC2
F6609-0617	-6.6	s1c2c(=O)n(c(nc2cc1)SCC(=O)Nc1cc(OC)ccc1)Cc1cc(OC)ccc1
F0336-0133	-6.6	Clc1ccc(cc1)OCC(=O)Nc1cc(c(cc1)O)c1sc2c(n1)cccc2
F0622-0085	-6.6	S(=O)(=O)(N1N=C(CC1c1ccc(cc1)C)c1ccc(cc1)NS(=O)(=O)CC)c1ccc(cc1)C
F0012-0474	-6.5	S(=O)(=O)(N(C)C)c1ccc(cc1)C(=O)Nc1c(OC)cccc1
F0579-0693	-6.5	Clc1cc(NC(=O)CSc2nc3c(c(=O)n2c2ccc(cc2)Cl)SCC3)c(cc1)OC
F0612-0170	-6.5	S1c2c(=O)n(c(nc2CC1C)SCC(=O)Nc1ccc(cc1)C(=O)OCC)CCOC
F0513-0126	-6.5	Brc1ccc(cc1)n1c(SCC(=O)Nc2ccc(cc2)OCC)nc2c(c1=O)SCC2
F1260-2301	-6.5	s1c2=NC(=C(C(n2c(=O)/c/1=C/C=C/c1c(OC)cccc1)c1sccc1)C(=O)OC)C
F0612-0048	-6.4	S1c2c(=O)n(c(nc2CC1C)SCC(=O)Nc1ccc(cc1)CC)C
F0513-0296	-6.4	S1c2c(=O)n(c(nc2CC1)SCC(=O)N1CCOCC1)c1c(OC)cccc1
F1845-0223	-6.4	Clc1cc2c(=O)c3c(oc2cc1)C(=O)N(C3c1ccc(cc1)C)CCN(C)C
F1929-2096	-6.3	Cl.O=C(N1CCNCC1)c1ccccc1
F0612-0213	-6.3	S1c2c(=O)n(c(nc2CC1C)SCC(=O)Nc1c(cc(cc1C)C)C)CCOC
F0452-4293	-6.3	O=C1C=C2C(CC1)(C1C(CC2)C2C(CC1)(C(CC2)O)C)C
F0579-0216	-6.3	S1c2c(=O)n(c(nc2CC1)SCC(=O)Nc1ccccc1)c1c(OC)cccc1
F3385-1837	-6.3	Cl.O=c1oc2c(c(c1)CN1CCC(CC1)C)cc(cc2)C(C)C
F1830-0026	-6.3	s1c(NC(=O)c2ccc(cc2)OCCCC)c(c2c1CCC2)C(=O)NC
F6609-0667	-6.3	s1c2c(=O)n(c(nc2cc1)SCC(=O)Nc1ccc(cc1)CCCC)Cc1cc(OC)ccc1
F0796-0058	-6.3	S(c1nnc(n1c1ccccc1)c1ccccc1)CCSc1nnc(n1c1ccccc1)c1ccccc1
F3385-2323	-6.2	O=C1c2c(O/C/1=C\c1c(OC)cc(cc1)OC)c(c(cc2)OC)C
F2014-0664	-6.1	S1c2c(=O)n(c(nc2CC1)SCC(=O)NC1CCCC1)c1cc(OC)ccc1
F8889-3798	-6.1	O(c1ccc(cc1)N)C1CCCCC1
F2014-0254	-6.1	S1c2c(=O)n(c(nc2CC1)SCC(=O)N1CCC(CC1)C)c1cc(cc(c1)C)C
F0579-0679	-6.1	Clc1ccc(cc1)n1c(SC(C(=O)OCC)C)nc2c(c1=O)SCC2
F0808-1415	-6.1	S(=O)(=O)(NCCCCCCC)c1ccc(cc1)OCC
F0579-0491	-6.1	Clc1ccc(cc1)NC(=O)CSc1nc2c(c(=O)n1c1ccc(cc1)OCC)SCC2
F0579-0448	-6	S1c2c(=O)n(c(nc2CC1)SCC(=O)N)c1ccc(cc1)OCC
F0176-0014	-6	Clc1ccc(cc1)C1NC(c2ccc(cc2)Cl)C(S(=O)(=O)C1C(=O)OC)C(=O)OC
F1053-0048	-5.9	O=C1Nc2c(N(C1)C(=O)C)cccc2
F0722-8812	-5.8	S(=O)(=O)(N)c1ccc(cc1)C
F3191-0224	-5.7	O=C(O)c1ccc(cc1)OCCOC
F0808-1503	-5.7	S(=O)(=O)(NC)c1ccc(cc1)C
F3369-0639	-5.7	O=C1N(c2c(C1=O)cc(cc2C)C)CCC
F1967-0960	-5.6	O=C(Nc1ccccc1)N
