# Supplementary material for: Computational and Experimental Characterization of Mycobacterium marinum β-Carbonic Anhydrase Inhibitors
Source: Bioinform Biol Insights. 2026 Feb 26;20:11779322261427120. doi: 10.1177/11779322261427120 (PMC12949308; doi:10.1177/11779322261427120)
Supplement: sj-xlsx-2-bbi-10.1177_11779322261427120 – Supplemental material for Computational and Experimental Characterization of Mycobacterium marinum β-Carbonic Anhydrase Inhibitors [file sj-xlsx-2-bbi-10.1177_11779322261427120.xlsx]

## Sheet: Sheet1
F6541-4985
-MTS- 05272009262D 0 0.00000 0.00000 0
16 15 0 0 0 0 0 0 0 0999 V2000
0.0000 0.0000 0.0000 Cl 0 0 0 0 0 0 0 0 0 0 0 0
-0.0950 2.3660 0.0000 Cl 0 0 0 0 0 0 0 0 0 0 0 0
-6.8150 1.4200 0.0000 N 0 0 0 0 0 0 0 0 0 0 0 0
-8.1280 0.6860 0.0000 C 0 0 0 0 0 0 0 0 0 0 0 0
-8.1400 -0.8040 0.0000 C 0 0 0 0 0 0 0 0 0 0 0 0
-9.4530 -1.5380 0.0000 C 0 0 0 0 0 0 0 0 0 0 0 0
-10.7660 -0.7810 0.0000 C 0 0 0 0 0 0 0 0 0 0 0 0
-10.7540 0.7100 0.0000 C 0 0 0 0 0 0 0 0 0 0 0 0
-9.4410 1.4430 0.0000 C 0 0 0 0 0 0 0 0 0 0 0 0
-5.5840 0.6030 0.0000 C 0 0 0 0 0 0 0 0 0 0 0 0
-4.1640 1.0530 0.0000 C 0 0 0 0 0 0 0 0 0 0 0 0
-3.6080 2.4610 0.0000 N 0 0 0 0 0 0 0 0 0 0 0 0
-4.3770 3.7390 0.0000 C 0 0 0 0 0 0 0 0 0 0 0 0
-5.8440 3.9630 0.0000 C 0 0 0 0 0 0 0 0 0 0 0 0
-6.9450 2.9220 0.0000 C 0 0 0 0 0 0 0 0 0 0 0 0
-2.1180 2.5910 0.0000 C 0 0 0 0 0 0 0 0 0 0 0 0
3 4 1 0 0 0 0
4 5 1 0 0 0 0
5 6 1 0 0 0 0
6 7 1 0 0 0 0
7 8 1 0 0 0 0
8 9 1 0 0 0 0
9 4 1 0 0 0 0
3 10 1 0 0 0 0
10 11 1 0 0 0 0
11 12 1 0 0 0 0
12 13 1 0 0 0 0
13 14 1 0 0 0 0
14 15 1 0 0 0 0
15 3 1 0 0 0 0
12 16 1 0 0 0 0
M END
> <IDNUMBER> (F6541-4985)
F6541-4985
> <Chemical_Name> (F6541-4985)
1-cyclohexyl-4-methyl-1,4-diazepane dihydrochloride
> <CAS> (F6541-4985)
2034353-95-0
> <PriceCoeff> (F6541-4985)
01:50:00
> <MW> (F6541-4985)
8 days, 4:33:00
> <Description> (F6541-4985)
solid
> <FSP3> (F6541-4985)
01:00:00
> <clogP> (F6541-4985)
5.18056
> <TPSA> (F6541-4985)
06:48:00
> <H-acceptors> (F6541-4985)
2
> <H-donors> (F6541-4985)
2
> <RotBonds> (F6541-4985)
1
> <HAC> (F6541-4985)
14
> <fromRegid> (F6541-4985)
CHEMBL208588
> <Similarity> (F6541-4985)
6.56944
> <Target_Name> (F6541-4985)
Mycobacterium tuberculosis
> <Standard_Type> (F6541-4985)
Activity
> <Standard_Value> (F6541-4985)
1560.0000
> <Standard_Units> (F6541-4985)
nM
> <Target_Organism> (F6541-4985)
Mycobacterium tuberculosis
> <Target_Type> (F6541-4985)
ORGANISM
> <Ro5_Compliant> (F6541-4985)
0
$$$$
F6541-1059
-MTS- 05272009262D 0 0.00000 0.00000 0
14 15 0 0 0 0 0 0 0 0999 V2000
0.0000 0.0000 0.0000 O 0 0 0 0 0 0 0 0 0 0 0 0
-1.3120 0.7570 0.0000 C 0 0 0 0 0 0 0 0 0 0 0 0
-2.6130 0.0240 0.0000 N 0 0 0 0 0 0 0 0 0 0 0 0
-2.6250 -1.4540 0.0000 C 0 0 0 0 0 0 0 0 0 0 0 0
-3.9370 -2.1870 0.0000 C 0 0 0 0 0 0 0 0 0 0 0 0
-5.2380 -1.4310 0.0000 O 0 0 0 0 0 0 0 0 0 0 0 0
-5.2260 0.0470 0.0000 C 0 0 0 0 0 0 0 0 0 0 0 0
-3.9250 0.7800 0.0000 C 0 0 0 0 0 0 0 0 0 0 0 0
-1.3240 2.2580 0.0000 C 0 0 0 0 0 0 0 0 0 0 0 0
-2.6250 3.0150 0.0000 C 0 0 0 0 0 0 0 0 0 0 0 0
-2.6360 4.5280 0.0000 C 0 0 0 0 0 0 0 0 0 0 0 0
-1.3600 5.2850 0.0000 C 0 0 0 0 0 0 0 0 0 0 0 0
-0.0470 4.5280 0.0000 C 0 0 0 0 0 0 0 0 0 0 0 0
-0.0350 3.0270 0.0000 C 0 0 0 0 0 0 0 0 0 0 0 0
1 2 2 0 0 0 0
2 3 1 0 0 0 0
3 4 1 0 0 0 0
4 5 1 0 0 0 0
5 6 1 0 0 0 0
6 7 1 0 0 0 0
7 8 1 0 0 0 0
8 3 1 0 0 0 0
2 9 1 0 0 0 0
9 10 1 0 0 0 0
10 11 1 0 0 0 0
11 12 2 0 0 0 0
12 13 1 0 0 0 0
13 14 1 0 0 0 0
14 9 1 0 0 0 0
M END
> <IDNUMBER> (F6541-1059)
F6541-1059
> <Chemical_Name> (F6541-1059)
4-(cyclohex-3-ene-1-carbonyl)morpholine
> <CAS> (F6541-1059)
56049-99-1
> <PriceCoeff> (F6541-1059)
01:50:00
> <MW> (F6541-1059)
8 days, 3:26:00
> <Description> (F6541-1059)
oil
> <FSP3> (F6541-1059)
0.0506944
> <clogP> (F6541-1059)
5.06944
> <TPSA> (F6541-1059)
1 day, 5:54:00
> <H-acceptors> (F6541-1059)
2
> <H-donors> (F6541-1059)
0
> <RotBonds> (F6541-1059)
2
> <HAC> (F6541-1059)
14
> <fromRegid> (F6541-1059)
CHEMBL1222429
> <Similarity> (F6541-1059)
5.9375
> <Target_Name> (F6541-1059)
Mycobacterium tuberculosis H37Rv
> <Standard_Type> (F6541-1059)
MIC
> <Standard_Value> (F6541-1059)
1.98611
> <Standard_Units> (F6541-1059)
ug.mL-1
> <Target_Organism> (F6541-1059)
Mycobacterium tuberculosis H37Rv
> <Target_Type> (F6541-1059)
ORGANISM
> <Ro5_Compliant> (F6541-1059)
0
$$$$
F6545-4404
-MTS- 05272009262D 0 0.00000 0.00000 0
12 12 0 0 0 0 0 0 0 0999 V2000
0.0000 0.0000 0.0000 O 0 0 0 0 0 0 0 0 0 0 0 0
-0.4260 1.4310 0.0000 C 0 0 0 0 0 0 0 0 0 0 0 0
-1.8680 1.7970 0.0000 C 0 0 0 0 0 0 0 0 0 0 0 0
-2.9090 0.7450 0.0000 N 0 0 0 0 0 0 0 0 0 0 0 0
-4.1390 -0.1300 0.0000 C 0 0 0 0 0 0 0 0 0 0 0 0
-3.9730 -1.5960 0.0000 C 0 0 0 0 0 0 0 0 0 0 0 0
-5.5220 0.4730 0.0000 C 0 0 0 0 0 0 0 0 0 0 0 0
-2.6490 -0.3430 0.0000 C 0 0 0 0 0 0 0 0 0 0 0 0
-2.2940 3.2640 0.0000 C 0 0 0 0 0 0 0 0 0 0 0 0
-1.2530 4.3510 0.0000 C 0 0 0 0 0 0 0 0 0 0 0 0
0.1890 3.9490 0.0000 C 0 0 0 0 0 0 0 0 0 0 0 0
0.6150 2.4710 0.0000 C 0 0 0 0 0 0 0 0 0 0 0 0
1 2 1 0 0 0 0
2 3 1 0 0 0 0
3 4 1 0 0 0 0
4 5 1 0 0 0 0
5 6 1 0 0 0 0
5 7 1 0 0 0 0
5 8 1 0 0 0 0
3 9 1 0 0 0 0
9 10 1 0 0 0 0
10 11 1 0 0 0 0
11 12 1 0 0 0 0
12 2 1 0 0 0 0
M END
> <IDNUMBER> (F6545-4404)
F6545-4404
> <Chemical_Name> (F6545-4404)
(1S,2S)-2-(tert-butylamino)cyclohexan-1-ol
> <PriceCoeff> (F6545-4404)
01:00:00
> <MW> (F6545-4404)
7 days, 3:28:00
> <Description> (F6545-4404)
solid
> <FSP3> (F6545-4404)
01:00:00
> <clogP> (F6545-4404)
4.55556
> <TPSA> (F6545-4404)
1 day, 8:26:00
> <H-acceptors> (F6545-4404)
1
> <H-donors> (F6545-4404)
2
> <RotBonds> (F6545-4404)
1
> <HAC> (F6545-4404)
12
> <fromRegid> (F6545-4404)
CHEMBL88922
> <Similarity> (F6545-4404)
5.97917
> <Target_Name> (F6545-4404)
Mycobacterium tuberculosis H37Rv
> <Standard_Type> (F6545-4404)
Ratio
> <Standard_Value> (F6545-4404)
2.08333
> <Standard_Units> (F6545-4404)
ug ml
> <Target_Organism> (F6545-4404)
Mycobacterium tuberculosis H37Rv
> <Target_Type> (F6545-4404)
ORGANISM
> <Ro5_Compliant> (F6545-4404)
0
$$$$
F6545-4242
-MTS- 05272009262D 0 0.00000 0.00000 0
13 14 0 0 0 0 0 0 0 0999 V2000
0.0000 0.0000 0.0000 O 0 0 0 0 0 0 0 0 0 0 0 0
-0.4270 1.4350 0.0000 C 0 0 0 0 0 0 0 0 0 0 0 0
-1.8500 1.8030 0.0000 C 0 0 0 0 0 0 0 0 0 0 0 0
-2.8940 0.7470 0.0000 N 0 0 0 0 0 0 0 0 0 0 0 0
-3.9500 -0.3080 0.0000 C 0 0 0 0 0 0 0 0 0 0 0 0
-3.7120 -1.7790 0.0000 C 0 0 0 0 0 0 0 0 0 0 0 0
-5.0760 -2.4790 0.0000 C 0 0 0 0 0 0 0 0 0 0 0 0
-6.1440 -1.4470 0.0000 C 0 0 0 0 0 0 0 0 0 0 0 0
-5.4680 -0.0950 0.0000 C 0 0 0 0 0 0 0 0 0 0 0 0
-2.2770 3.2500 0.0000 C 0 0 0 0 0 0 0 0 0 0 0 0
-1.2340 4.3290 0.0000 C 0 0 0 0 0 0 0 0 0 0 0 0
0.1900 3.9500 0.0000 C 0 0 0 0 0 0 0 0 0 0 0 0
0.6290 2.4790 0.0000 C 0 0 0 0 0 0 0 0 0 0 0 0
1 2 1 0 0 0 0
2 3 1 0 0 0 0
3 4 1 0 0 0 0
4 5 1 0 0 0 0
5 6 1 0 0 0 0
6 7 1 0 0 0 0
7 8 1 0 0 0 0
8 9 1 0 0 0 0
9 5 1 0 0 0 0
3 10 1 0 0 0 0
10 11 1 0 0 0 0
11 12 1 0 0 0 0
12 13 1 0 0 0 0
13 2 1 0 0 0 0
M END
> <IDNUMBER> (F6545-4242)
F6545-4242
> <Chemical_Name> (F6545-4242)
(1S,2S)-2-(cyclopentylamino)cyclohexan-1-ol
> <CAS> (F6545-4242)
1867063-20-4
> <PriceCoeff> (F6545-4242)
01:50:00
> <MW> (F6545-4242)
7 days, 15:29:00
> <Description> (F6545-4242)
solid
> <FSP3> (F6545-4242)
01:00:00
> <clogP> (F6545-4242)
6.15278
> <TPSA> (F6545-4242)
1 day, 8:26:00
> <H-acceptors> (F6545-4242)
1
> <H-donors> (F6545-4242)
2
> <RotBonds> (F6545-4242)
2
> <HAC> (F6545-4242)
13
> <fromRegid> (F6545-4242)
CHEMBL88922
> <Similarity> (F6545-4242)
5.96528
> <Target_Name> (F6545-4242)
Mycobacterium tuberculosis H37Rv
> <Standard_Type> (F6545-4242)
Ratio
> <Standard_Value> (F6545-4242)
2.08333
> <Standard_Units> (F6545-4242)
ug ml
> <Target_Organism> (F6545-4242)
Mycobacterium tuberculosis H37Rv
> <Target_Type> (F6545-4242)
ORGANISM
> <Ro5_Compliant> (F6545-4242)
0
$$$$
F6545-4265
-MTS- 05272009262D 0 0.00000 0.00000 0
14 15 0 0 0 0 0 0 0 0999 V2000
0.0000 0.0000 0.0000 O 0 0 0 0 0 0 0 0 0 0 0 0
-0.4050 1.4340 0.0000 C 0 0 0 0 0 0 0 0 0 0 0 0
-1.8380 1.8040 0.0000 C 0 0 0 0 0 0 0 0 0 0 0 0
-2.8910 0.7520 0.0000 N 0 0 0 0 0 0 0 0 0 0 0 0
-3.9430 -0.3240 0.0000 C 0 0 0 0 0 0 0 0 0 0 0 0
-3.5270 -1.7460 0.0000 C 0 0 0 0 0 0 0 0 0 0 0 0
-4.5900 -2.8210 0.0000 C 0 0 0 0 0 0 0 0 0 0 0 0
-6.0710 -2.4630 0.0000 C 0 0 0 0 0 0 0 0 0 0 0 0
-6.4640 -1.0290 0.0000 C 0 0 0 0 0 0 0 0 0 0 0 0
-5.3880 0.0690 0.0000 C 0 0 0 0 0 0 0 0 0 0 0 0
-2.2780 3.2490 0.0000 C 0 0 0 0 0 0 0 0 0 0 0 0
-1.2260 4.3250 0.0000 C 0 0 0 0 0 0 0 0 0 0 0 0
0.1970 3.9540 0.0000 C 0 0 0 0 0 0 0 0 0 0 0 0
0.6360 2.4860 0.0000 C 0 0 0 0 0 0 0 0 0 0 0 0
1 2 1 0 0 0 0
2 3 1 0 0 0 0
3 4 1 0 0 0 0
4 5 1 0 0 0 0
5 6 1 0 0 0 0
6 7 1 0 0 0 0
7 8 1 0 0 0 0
8 9 1 0 0 0 0
9 10 1 0 0 0 0
10 5 1 0 0 0 0
3 11 1 0 0 0 0
11 12 1 0 0 0 0
12 13 1 0 0 0 0
13 14 1 0 0 0 0
14 2 1 0 0 0 0
M END
> <IDNUMBER> (F6545-4265)
F6545-4265
> <Chemical_Name> (F6545-4265)
(1S,2S)-2-(cyclohexylamino)cyclohexan-1-ol
> <CAS> (F6545-4265)
1843475-54-6
> <PriceCoeff> (F6545-4265)
01:50:00
> <MW> (F6545-4265)
8 days, 5:32:00
> <Description> (F6545-4265)
solid
> <FSP3> (F6545-4265)
01:00:00
> <clogP> (F6545-4265)
3.13889
> <TPSA> (F6545-4265)
1 day, 8:26:00
> <H-acceptors> (F6545-4265)
1
> <H-donors> (F6545-4265)
2
> <RotBonds> (F6545-4265)
2
> <HAC> (F6545-4265)
14
> <fromRegid> (F6545-4265)
CHEMBL88922
> <Similarity> (F6545-4265)
6.13889
> <Target_Name> (F6545-4265)
Mycobacterium tuberculosis H37Rv
> <Standard_Type> (F6545-4265)
Ratio
> <Standard_Value> (F6545-4265)
2.08333
> <Standard_Units> (F6545-4265)
ug ml
> <Target_Organism> (F6545-4265)
Mycobacterium tuberculosis H37Rv
> <Target_Type> (F6545-4265)
ORGANISM
> <Ro5_Compliant> (F6545-4265)
0
$$$$
F8886-8270
-MTS- 05272009262D 0 0.00000 0.00000 0
13 11 0 0 0 0 0 0 0 0999 V2000
0.0000 0.0000 0.0000 Cl 0 0 0 0 0 0 0 0 0 0 0 0
-0.0950 2.6500 0.0000 Cl 0 0 0 0 0 0 0 0 0 0 0 0
-3.9750 1.0410 0.0000 N 0 0 0 0 0 0 0 0 0 0 0 0
-2.6380 0.3900 0.0000 C 0 0 0 0 0 0 0 0 0 0 0 0
-2.3070 -1.0530 0.0000 C 0 0 0 0 0 0 0 0 0 0 0 0
-3.2530 -2.2240 0.0000 C 0 0 0 0 0 0 0 0 0 0 0 0
-4.7680 -2.2240 0.0000 C 0 0 0 0 0 0 0 0 0 0 0 0
-5.6790 -1.0530 0.0000 C 0 0 0 0 0 0 0 0 0 0 0 0
-5.3360 0.3900 0.0000 C 0 0 0 0 0 0 0 0 0 0 0 0
-3.9870 2.5440 0.0000 C 0 0 0 0 0 0 0 0 0 0 0 0
-5.3120 3.3010 0.0000 C 0 0 0 0 0 0 0 0 0 0 0 0
-6.6130 2.5670 0.0000 N 0 0 0 0 0 0 0 0 0 0 0 0
-5.3240 4.8150 0.0000 C 0 0 0 0 0 0 0 0 0 0 0 0
3 4 1 0 0 0 0
4 5 1 0 0 0 0
5 6 1 0 0 0 0
6 7 1 0 0 0 0
7 8 1 0 0 0 0
8 9 1 0 0 0 0
9 3 1 0 0 0 0
3 10 1 0 0 0 0
10 11 1 0 0 0 0
11 12 1 0 0 0 0
11 13 1 0 0 0 0
M END
> <IDNUMBER> (F8886-8270)
F8886-8270
> <Chemical_Name> (F8886-8270)
(2S)-1-(azepan-1-yl)propan-2-amine dihydrochloride
> <CAS> (F8886-8270)
2126143-22-2
> <PriceCoeff> (F8886-8270)
01:00:00
> <MW> (F8886-8270)
6 days, 12:26:00
> <Description> (F8886-8270)
solid
> <FSP3> (F8886-8270)
01:00:00
> <clogP> (F8886-8270)
5.25
> <TPSA> (F8886-8270)
1 day, 5:26:00
> <H-acceptors> (F8886-8270)
2
> <H-donors> (F8886-8270)
2
> <RotBonds> (F8886-8270)
2
> <HAC> (F8886-8270)
11
> <fromRegid> (F8886-8270)
CHEMBL89162
> <Similarity> (F8886-8270)
6.53472
> <Target_Name> (F8886-8270)
Mycobacterium tuberculosis H37Rv
> <Standard_Type> (F8886-8270)
MIC
> <Standard_Value> (F8886-8270)
4000.0000
> <Standard_Units> (F8886-8270)
nM
> <Target_Organism> (F8886-8270)
Mycobacterium tuberculosis H37Rv
> <Target_Type> (F8886-8270)
ORGANISM
> <Ro5_Compliant> (F8886-8270)
0
$$$$
F8886-8271
-MTS- 05272009262D 0 0.00000 0.00000 0
13 11 0 0 0 0 0 0 0 0999 V2000
0.0000 0.0000 0.0000 Cl 0 0 0 0 0 0 0 0 0 0 0 0
-0.0940 2.1650 0.0000 Cl 0 0 0 0 0 0 0 0 0 0 0 0
-3.5770 0.8470 0.0000 N 0 0 0 0 0 0 0 0 0 0 0 0
-2.2470 0.1880 0.0000 C 0 0 0 0 0 0 0 0 0 0 0 0
-1.9180 -1.2590 0.0000 C 0 0 0 0 0 0 0 0 0 0 0 0
-2.8710 -2.4240 0.0000 C 0 0 0 0 0 0 0 0 0 0 0 0
-4.3650 -2.4240 0.0000 C 0 0 0 0 0 0 0 0 0 0 0 0
-5.2830 -1.2590 0.0000 C 0 0 0 0 0 0 0 0 0 0 0 0
-4.9410 0.1880 0.0000 C 0 0 0 0 0 0 0 0 0 0 0 0
-3.5880 2.3530 0.0000 C 0 0 0 0 0 0 0 0 0 0 0 0
-4.9180 3.1180 0.0000 C 0 0 0 0 0 0 0 0 0 0 0 0
-6.2240 2.3770 0.0000 N 0 0 0 0 0 0 0 0 0 0 0 0
-4.9300 4.6240 0.0000 C 0 0 0 0 0 0 0 0 0 0 0 0
3 4 1 0 0 0 0
4 5 1 0 0 0 0
5 6 1 0 0 0 0
6 7 1 0 0 0 0
7 8 1 0 0 0 0
8 9 1 0 0 0 0
9 3 1 0 0 0 0
3 10 1 0 0 0 0
10 11 1 0 0 0 0
11 12 1 0 0 0 0
11 13 1 0 0 0 0
M END
> <IDNUMBER> (F8886-8271)
F8886-8271
> <Chemical_Name> (F8886-8271)
(2R)-1-(azepan-1-yl)propan-2-amine dihydrochloride
> <CAS> (F8886-8271)
2126143-81-3
> <PriceCoeff> (F8886-8271)
01:00:00
> <MW> (F8886-8271)
6 days, 12:26:00
> <Description> (F8886-8271)
solid
> <FSP3> (F8886-8271)
01:00:00
> <clogP> (F8886-8271)
5.25
> <TPSA> (F8886-8271)
1 day, 5:26:00
> <H-acceptors> (F8886-8271)
2
> <H-donors> (F8886-8271)
2
> <RotBonds> (F8886-8271)
2
> <HAC> (F8886-8271)
11
> <fromRegid> (F8886-8271)
CHEMBL89162
> <Similarity> (F8886-8271)
6.53472
> <Target_Name> (F8886-8271)
Mycobacterium tuberculosis H37Rv
> <Standard_Type> (F8886-8271)
MIC
> <Standard_Value> (F8886-8271)
4000.0000
> <Standard_Units> (F8886-8271)
nM
> <Target_Organism> (F8886-8271)
Mycobacterium tuberculosis H37Rv
> <Target_Type> (F8886-8271)
ORGANISM
> <Ro5_Compliant> (F8886-8271)
0
$$$$
F6395-1845
-MTS- 05272009262D 0 0.00000 0.00000 0
20 23 0 0 0 0 0 0 0 0999 V2000
0.0000 0.0000 0.0000 S 0 0 0 0 0 0 0 0 0 0 0 0
1.1840 0.8490 0.0000 C 0 0 0 0 0 0 0 0 0 0 0 0
2.3810 -0.0720 0.0000 N 0 0 0 0 0 0 0 0 0 0 0 0
1.8900 -1.4840 0.0000 C 0 0 0 0 0 0 0 0 0 0 0 0
0.3830 -1.4000 0.0000 C 0 0 0 0 0 0 0 0 0 0 0 0
-0.4550 -2.6920 0.0000 C 0 0 0 0 0 0 0 0 0 0 0 0
0.2390 -3.9960 0.0000 C 0 0 0 0 0 0 0 0 0 0 0 0
1.7710 -4.0680 0.0000 C 0 0 0 0 0 0 0 0 0 0 0 0
2.5840 -2.8120 0.0000 C 0 0 0 0 0 0 0 0 0 0 0 0
1.1720 2.3450 0.0000 C 0 0 0 0 0 0 0 0 0 0 0 0
-0.1440 3.0990 0.0000 O 0 0 0 0 0 0 0 0 0 0 0 0
2.4770 3.1110 0.0000 N 0 0 0 0 0 0 0 0 0 0 0 0
2.8480 4.5700 0.0000 C 0 0 0 0 0 0 0 0 0 0 0 0
4.2830 4.2000 0.0000 C 0 0 0 0 0 0 0 0 0 0 0 0
3.9240 2.7400 0.0000 C 0 0 0 0 0 0 0 0 0 0 0 0
5.5750 4.9770 0.0000 N 0 0 0 0 0 0 0 0 0 0 0 0
5.7190 6.4730 0.0000 C 0 0 0 0 0 0 0 0 0 0 0 0
7.1790 6.8080 0.0000 C 0 0 0 0 0 0 0 0 0 0 0 0
7.9440 5.5160 0.0000 C 0 0 0 0 0 0 0 0 0 0 0 0
6.9510 4.3790 0.0000 C 0 0 0 0 0 0 0 0 0 0 0 0
1 2 1 0 0 0 0
2 3 2 0 0 0 0
3 4 1 0 0 0 0
4 5 2 0 0 0 0
5 1 1 0 0 0 0
5 6 1 0 0 0 0
6 7 2 0 0 0 0
7 8 1 0 0 0 0
8 9 2 0 0 0 0
9 4 1 0 0 0 0
2 10 1 0 0 0 0
10 11 2 0 0 0 0
10 12 1 0 0 0 0
12 13 1 0 0 0 0
13 14 1 0 0 0 0
14 15 1 0 0 0 0
15 12 1 0 0 0 0
14 16 1 0 0 0 0
16 17 1 0 0 0 0
17 18 1 0 0 0 0
18 19 1 0 0 0 0
19 20 1 0 0 0 0
20 16 1 0 0 0 0
M END
> <IDNUMBER> (F6395-1845)
F6395-1845
> <Chemical_Name> (F6395-1845)
2-[3-(pyrrolidin-1-yl)azetidine-1-carbonyl]-1,3-benzothiazole
> <CAS> (F6395-1845)
2320143-13-1
> <PriceCoeff> (F6395-1845)
01:50:00
> <MW> (F6395-1845)
11 days, 23:38:00
> <Description> (F6395-1845)
solid
> <FSP3> (F6395-1845)
00:47:00
> <clogP> (F6395-1845)
6.43056
> <TPSA> (F6395-1845)
64.68
> <H-acceptors> (F6395-1845)
2
> <H-donors> (F6395-1845)
1
> <RotBonds> (F6395-1845)
3
> <HAC> (F6395-1845)
20
> <fromRegid> (F6395-1845)
CHEMBL3799905
> <Similarity> (F6395-1845)
5.93056
> <Target_Name> (F6395-1845)
Mycobacterium tuberculosis H37Rv
> <Standard_Type> (F6395-1845)
MIC
> <Standard_Value> (F6395-1845)
6.55556
> <Standard_Units> (F6395-1845)
ug ml-6
> <Target_Organism> (F6395-1845)
Mycobacterium tuberculosis H37Rv
> <Target_Type> (F6395-1845)
ORGANISM
> <Ro5_Compliant> (F6395-1845)
0
$$$$
F2199-0296
-MTS- 05272009262D 0 0.00000 0.00000 0
12 12 0 0 0 0 0 0 0 0999 V2000
0.0000 0.0000 0.0000 S 0 0 0 0 0 0 0 0 0 0 0 0
1.2900 0.7690 0.0000 O 0 0 0 0 0 0 0 0 0 0 0 0
0.7460 -1.2780 0.0000 O 0 0 0 0 0 0 0 0 0 0 0 0
-0.7810 1.3140 0.0000 N 0 0 0 0 0 0 0 0 0 0 0 0
-1.3140 -0.7460 0.0000 C 0 0 0 0 0 0 0 0 0 0 0 0
-2.6160 0.0120 0.0000 C 0 0 0 0 0 0 0 0 0 0 0 0
-3.9180 -0.7340 0.0000 C 0 0 0 0 0 0 0 0 0 0 0 0
-3.9290 -2.2130 0.0000 C 0 0 0 0 0 0 0 0 0 0 0 0
-2.6270 -2.9710 0.0000 C 0 0 0 0 0 0 0 0 0 0 0 0
-1.3260 -2.2370 0.0000 C 0 0 0 0 0 0 0 0 0 0 0 0
-5.2310 -2.9470 0.0000 C 0 0 0 0 0 0 0 0 0 0 0 0
-5.2200 0.0240 0.0000 C 0 0 0 0 0 0 0 0 0 0 0 0
1 2 2 0 0 0 0
1 3 2 0 0 0 0
1 4 1 0 0 0 0
1 5 1 0 0 0 0
5 6 2 0 0 0 0
6 7 1 0 0 0 0
7 8 2 0 0 0 0
8 9 1 0 0 0 0
9 10 2 0 0 0 0
10 5 1 0 0 0 0
8 11 1 0 0 0 0
7 12 1 0 0 0 0
M END
> <IDNUMBER> (F2199-0296)
F2199-0296
> <Chemical_Name> (F2199-0296)
3,4-dimethylbenzene-1-sulfonamide
> <CAS> (F2199-0296)
6326-18-7
> <PriceCoeff> (F2199-0296)
01:00:00
> <MW> (F2199-0296)
7 days, 17:24:00
> <Description> (F2199-0296)
solid
> <FSP3> (F2199-0296)
00:25:00
> <clogP> (F2199-0296)
1.77778
> <TPSA> (F2199-0296)
2 days, 20:54:00
> <H-acceptors> (F2199-0296)
2
> <H-donors> (F2199-0296)
1
> <RotBonds> (F2199-0296)
1
> <HAC> (F2199-0296)
12
> <fromRegid> (F2199-0296)
CHEMBL574
> <Similarity> (F2199-0296)
6.25
> <Target_Name> (F2199-0296)
Uncharacterized protein Rv1284/MT1322
> <Standard_Type> (F2199-0296)
Ki
> <Standard_Value> (F2199-0296)
4920.0000
> <Standard_Units> (F2199-0296)
nM
> <Target_Organism> (F2199-0296)
Mycobacterium tuberculosis
> <Target_Type> (F2199-0296)
SINGLE PROTEIN
> <Ro5_Compliant> (F2199-0296)
0
$$$$
F6660-0772
-MTS- 05272009262D 0 0.00000 0.00000 0
22 24 0 0 0 0 0 0 0 0999 V2000
0.0000 0.0000 0.0000 O 0 0 0 0 0 0 0 0 0 0 0 0
-1.3060 0.7530 0.0000 C 0 0 0 0 0 0 0 0 0 0 0 0
-2.5890 0.0230 0.0000 O 0 0 0 0 0 0 0 0 0 0 0 0
-1.3180 2.2600 0.0000 C 0 0 0 0 0 0 0 0 0 0 0 0
-2.6010 3.0130 0.0000 C 0 0 0 0 0 0 0 0 0 0 0 0
-2.6130 4.5200 0.0000 N 0 0 0 0 0 0 0 0 0 0 0 0
-1.3540 5.2970 0.0000 C 0 0 0 0 0 0 0 0 0 0 0 0
-0.0470 4.5200 0.0000 N 0 0 0 0 0 0 0 0 0 0 0 0
-0.0350 3.0130 0.0000 C 0 0 0 0 0 0 0 0 0 0 0 0
-1.3650 6.8030 0.0000 N 0 0 0 0 0 0 0 0 0 0 0 0
-0.0820 7.5560 0.0000 C 0 0 0 0 0 0 0 0 0 0 0 0
-0.0940 9.0630 0.0000 C 0 0 0 0 0 0 0 0 0 0 0 0
-1.4010 9.8160 0.0000 O 0 0 0 0 0 0 0 0 0 0 0 0
-2.6840 9.0630 0.0000 C 0 0 0 0 0 0 0 0 0 0 0 0
-2.6720 7.5560 0.0000 C 0 0 0 0 0 0 0 0 0 0 0 0
-3.9080 2.2830 0.0000 C 0 0 0 0 0 0 0 0 0 0 0 0
-5.2260 3.0370 0.0000 C 0 0 0 0 0 0 0 0 0 0 0 0
-6.5320 2.3070 0.0000 C 0 0 0 0 0 0 0 0 0 0 0 0
-6.5440 0.8240 0.0000 C 0 0 0 0 0 0 0 0 0 0 0 0
-5.2380 0.0710 0.0000 C 0 0 0 0 0 0 0 0 0 0 0 0
-3.9190 0.8000 0.0000 C 0 0 0 0 0 0 0 0 0 0 0 0
-7.8740 0.0940 0.0000 C 0 0 0 0 0 0 0 0 0 0 0 0
1 2 2 0 0 0 0
2 3 1 0 0 0 0
2 4 1 0 0 0 0
4 5 2 0 0 0 0
5 6 1 0 0 0 0
6 7 2 0 0 0 0
7 8 1 0 0 0 0
8 9 2 0 0 0 0
9 4 1 0 0 0 0
7 10 1 0 0 0 0
10 11 1 0 0 0 0
11 12 1 0 0 0 0
12 13 1 0 0 0 0
13 14 1 0 0 0 0
14 15 1 0 0 0 0
15 10 1 0 0 0 0
5 16 1 0 0 0 0
16 17 2 0 0 0 0
17 18 1 0 0 0 0
18 19 2 0 0 0 0
19 20 1 0 0 0 0
20 21 2 0 0 0 0
21 16 1 0 0 0 0
19 22 1 0 0 0 0
M END
> <IDNUMBER> (F6660-0772)
F6660-0772
> <Chemical_Name> (F6660-0772)
4-(4-methylphenyl)-2-(morpholin-4-yl)pyrimidine-5-carboxylic acid
> <CAS> (F6660-0772)
1775368-12-1
> <PriceCoeff> (F6660-0772)
01:50:00
> <MW> (F6660-0772)
12 days, 11:32:00
> <Description> (F6660-0772)
solid
> <FSP3> (F6660-0772)
00:31:00
> <clogP> (F6660-0772)
6.22222
> <TPSA> (F6660-0772)
3 days, 3:55:00
> <H-acceptors> (F6660-0772)
5
> <H-donors> (F6660-0772)
1
> <RotBonds> (F6660-0772)
3
> <HAC> (F6660-0772)
22
> <fromRegid> (F6660-0772)
CHEMBL1783488
> <Similarity> (F6660-0772)
6.36806
> <Target_Name> (F6660-0772)
Mycobacterium tuberculosis H37Rv
> <Standard_Type> (F6660-0772)
Inhibition
> <Standard_Value> (F6660-0772)
96.0000
> <Standard_Units> (F6660-0772)
%
> <Target_Organism> (F6660-0772)
Mycobacterium tuberculosis H37Rv
> <Target_Type> (F6660-0772)
ORGANISM
> <Ro5_Compliant> (F6660-0772)
0
$$$$
F6617-2623
-MTS- 05272009262D 0 0.00000 0.00000 0
23 25 0 0 0 0 0 0 0 0999 V2000
0.0000 0.0000 0.0000 O 0 0 0 0 0 0 0 0 0 0 0 0
1.4150 -0.4480 0.0000 C 0 0 0 0 0 0 0 0 0 0 0 0
2.6050 0.4480 0.0000 N 0 0 0 0 0 0 0 0 0 0 0 0
3.8200 -0.4240 0.0000 C 0 0 0 0 0 0 0 0 0 0 0 0
3.3360 -1.8510 0.0000 C 0 0 0 0 0 0 0 0 0 0 0 0
1.8510 -1.8630 0.0000 C 0 0 0 0 0 0 0 0 0 0 0 0
4.2090 -3.0530 0.0000 C 0 0 0 0 0 0 0 0 0 0 0 0
5.6940 -2.8880 0.0000 O 0 0 0 0 0 0 0 0 0 0 0 0
3.5840 -4.4090 0.0000 N 0 0 0 0 0 0 0 0 0 0 0 0
2.0870 -4.5510 0.0000 C 0 0 0 0 0 0 0 0 0 0 0 0
1.4740 -5.9060 0.0000 C 0 0 0 0 0 0 0 0 0 0 0 0
-0.0350 -6.0480 0.0000 C 0 0 0 0 0 0 0 0 0 0 0 0
-0.9200 -4.8220 0.0000 C 0 0 0 0 0 0 0 0 0 0 0 0
-0.2830 -3.4660 0.0000 C 0 0 0 0 0 0 0 0 0 0 0 0
1.2020 -3.3250 0.0000 C 0 0 0 0 0 0 0 0 0 0 0 0
2.5940 1.9570 0.0000 C 0 0 0 0 0 0 0 0 0 0 0 0
1.2850 2.7230 0.0000 C 0 0 0 0 0 0 0 0 0 0 0 0
0.0000 1.9810 0.0000 C 0 0 0 0 0 0 0 0 0 0 0 0
-1.3090 2.7470 0.0000 C 0 0 0 0 0 0 0 0 0 0 0 0
-1.3320 4.2560 0.0000 C 0 0 0 0 0 0 0 0 0 0 0 0
-0.0240 4.9870 0.0000 C 0 0 0 0 0 0 0 0 0 0 0 0
1.2850 4.2320 0.0000 C 0 0 0 0 0 0 0 0 0 0 0 0
-2.6410 5.0100 0.0000 C 0 0 0 0 0 0 0 0 0 0 0 0
1 2 2 0 0 0 0
2 3 1 0 0 0 0
3 4 1 0 0 0 0
4 5 1 0 0 0 0
5 6 1 0 0 0 0
6 2 1 0 0 0 0
5 7 1 0 0 0 0
7 8 2 0 0 0 0
7 9 1 0 0 0 0
9 10 1 0 0 0 0
10 11 1 0 0 0 0
11 12 1 0 0 0 0
12 13 1 0 0 0 0
13 14 1 0 0 0 0
14 15 1 0 0 0 0
15 10 1 0 0 0 0
3 16 1 0 0 0 0
16 17 1 0 0 0 0
17 18 2 0 0 0 0
18 19 1 0 0 0 0
19 20 2 0 0 0 0
20 21 1 0 0 0 0
21 22 2 0 0 0 0
22 17 1 0 0 0 0
20 23 1 0 0 0 0
M END
> <IDNUMBER> (F6617-2623)
F6617-2623
> <Chemical_Name> (F6617-2623)
N-cyclohexyl-1-[(4-methylphenyl)methyl]-5-oxopyrrolidine-3-carboxamide
> <CAS> (F6617-2623)
1009507-23-6
> <PriceCoeff> (F6617-2623)
01:00:00
> <MW> (F6617-2623)
13 days, 2:42:00
> <Description> (F6617-2623)
solid
> <FSP3> (F6617-2623)
00:58:00
> <clogP> (F6617-2623)
5.61111
> <TPSA> (F6617-2623)
2 days, 1:41:00
> <H-acceptors> (F6617-2623)
2
> <H-donors> (F6617-2623)
1
> <RotBonds> (F6617-2623)
4
> <HAC> (F6617-2623)
23
> <fromRegid> (F6617-2623)
CHEMBL414086
> <Similarity> (F6617-2623)
6.09028
> <Target_Name> (F6617-2623)
Enoyl-[acyl-carrier-protein] reductase
> <Standard_Type> (F6617-2623)
Inhibition
> <Standard_Value> (F6617-2623)
65.0000
> <Standard_Units> (F6617-2623)
%
> <Target_Organism> (F6617-2623)
Mycobacterium tuberculosis
> <Target_Type> (F6617-2623)
SINGLE PROTEIN
> <Ro5_Compliant> (F6617-2623)
0
$$$$
F6438-6858
-MTS- 05272009262D 0 0.00000 0.00000 0
17 19 0 0 0 0 0 0 0 0999 V2000
0.0000 0.0000 0.0000 O 0 0 0 0 0 0 0 0 0 0 0 0
0.7460 -1.2910 0.0000 C 0 0 0 0 0 0 0 0 0 0 0 0
-0.0120 -2.5820 0.0000 N 0 0 0 0 0 0 0 0 0 0 0 0
-1.5280 -2.5710 0.0000 C 0 0 0 0 0 0 0 0 0 0 0 0
-2.5940 -3.6250 0.0000 C 0 0 0 0 0 0 0 0 0 0 0 0
-2.6060 -5.1180 0.0000 O 0 0 0 0 0 0 0 0 0 0 0 0
-3.6720 -2.5470 0.0000 C 0 0 0 0 0 0 0 0 0 0 0 0
-2.5940 -1.5040 0.0000 C 0 0 0 0 0 0 0 0 0 0 0 0
2.2390 -1.2790 0.0000 C 0 0 0 0 0 0 0 0 0 0 0 0
3.1160 -2.4880 0.0000 N 0 0 0 0 0 0 0 0 0 0 0 0
4.5370 -2.0020 0.0000 C 0 0 0 0 0 0 0 0 0 0 0 0
4.5370 -0.4980 0.0000 C 0 0 0 0 0 0 0 0 0 0 0 0
3.1160 -0.0590 0.0000 C 0 0 0 0 0 0 0 0 0 0 0 0
5.8280 0.2610 0.0000 C 0 0 0 0 0 0 0 0 0 0 0 0
7.1200 -0.4740 0.0000 C 0 0 0 0 0 0 0 0 0 0 0 0
7.1200 -1.9900 0.0000 C 0 0 0 0 0 0 0 0 0 0 0 0
5.8280 -2.7480 0.0000 C 0 0 0 0 0 0 0 0 0 0 0 0
1 2 2 0 0 0 0
2 3 1 0 0 0 0
3 4 1 0 0 0 0
4 5 1 0 0 0 0
5 6 1 0 0 0 0
5 7 1 0 0 0 0
7 8 1 0 0 0 0
8 4 1 0 0 0 0
2 9 1 0 0 0 0
9 10 1 0 0 0 0
10 11 1 0 0 0 0
11 12 2 0 0 0 0
12 13 1 0 0 0 0
13 9 2 0 0 0 0
12 14 1 0 0 0 0
14 15 2 0 0 0 0
15 16 1 0 0 0 0
16 17 2 0 0 0 0
17 11 1 0 0 0 0
M END
> <IDNUMBER> (F6438-6858)
F6438-6858
> <Chemical_Name> (F6438-6858)
N-(2-hydroxycyclobutyl)-1H-indole-2-carboxamide
> <CAS> (F6438-6858)
2198127-03-4
> <PriceCoeff> (F6438-6858)
01:00:00
> <MW> (F6438-6858)
9 days, 14:26:00
> <Description> (F6438-6858)
solid
> <FSP3> (F6438-6858)
00:31:00
> <clogP> (F6438-6858)
1.22222
> <TPSA> (F6438-6858)
2 days, 17:12:00
> <H-acceptors> (F6438-6858)
2
> <H-donors> (F6438-6858)
3
> <RotBonds> (F6438-6858)
2
> <fromRegid> (F6438-6858)
CHEMBL3086294
> <Similarity> (F6438-6858)
5.95833
> <Target_Name> (F6438-6858)
Mycobacterium tuberculosis H37Rv
> <Standard_Type> (F6438-6858)
MIC50
> <Standard_Value> (F6438-6858)
8900.0000
> <Standard_Units> (F6438-6858)
nM
> <Target_Organism> (F6438-6858)
Mycobacterium tuberculosis H37Rv
> <Target_Type> (F6438-6858)
ORGANISM
> <Ro5_Compliant> (F6438-6858)
0
$$$$
F8881-4487
-MTS- 05272009262D 0 0.00000 0.00000 0
12 11 0 0 0 0 0 0 0 0999 V2000
0.0000 0.0000 0.0000 O 0 0 0 0 0 0 0 0 0 0 0 0
1.2890 -0.7330 0.0000 C 0 0 0 0 0 0 0 0 0 0 0 0
2.5900 0.0240 0.0000 O 0 0 0 0 0 0 0 0 0 0 0 0
2.5780 1.5370 0.0000 C 0 0 0 0 0 0 0 0 0 0 0 0
2.5660 3.0510 0.0000 C 0 0 0 0 0 0 0 0 0 0 0 0
4.0680 1.5490 0.0000 C 0 0 0 0 0 0 0 0 0 0 0 0
1.0640 1.5490 0.0000 C 0 0 0 0 0 0 0 0 0 0 0 0
1.2770 -2.2230 0.0000 N 0 0 0 0 0 0 0 0 0 0 0 0
-0.0350 -2.9560 0.0000 C 0 0 0 0 0 0 0 0 0 0 0 0
-0.0470 -4.4460 0.0000 C 0 0 0 0 0 0 0 0 0 0 0 0
1.2420 -5.1910 0.0000 N 0 0 0 0 0 0 0 0 0 0 0 0
-1.3600 -5.1910 0.0000 C 0 0 0 0 0 0 0 0 0 0 0 0
1 2 2 0 0 0 0
2 3 1 0 0 0 0
3 4 1 0 0 0 0
4 5 1 0 0 0 0
4 6 1 0 0 0 0
4 7 1 0 0 0 0
2 8 1 0 0 0 0
8 9 1 0 0 0 0
9 10 1 0 0 0 0
10 11 1 0 0 0 0
10 12 1 0 0 0 0
M END
> <IDNUMBER> (F8881-4487)
F8881-4487
> <Chemical_Name> (F8881-4487)
tert-butyl N-(2-aminopropyl)carbamate
> <CAS> (F8881-4487)
255735-88-7
> <PriceCoeff> (F8881-4487)
01:00:00
> <MW> (F8881-4487)
7 days, 6:24:00
> <Description> (F8881-4487)
liquid
> <FSP3> (F8881-4487)
0.0611111
> <clogP> (F8881-4487)
6.25
> <TPSA> (F8881-4487)
2 days, 16:35:00
> <H-acceptors> (F8881-4487)
2
> <H-donors> (F8881-4487)
2
> <RotBonds> (F8881-4487)
3
> <HAC> (F8881-4487)
12
> <fromRegid> (F8881-4487)
CHEMBL89187
> <Similarity> (F8881-4487)
5.92361
> <Target_Name> (F8881-4487)
Mycobacterium tuberculosis H37Rv
> <Standard_Type> (F8881-4487)
Ratio
> <Standard_Value> (F8881-4487)
2.08333
> <Standard_Units> (F8881-4487)
ug ml
> <Target_Organism> (F8881-4487)
Mycobacterium tuberculosis H37Rv
> <Target_Type> (F8881-4487)
ORGANISM
> <Ro5_Compliant> (F8881-4487)
0
$$$$
F6617-2073
-MTS- 05272009262D 0 0.00000 0.00000 0
15 17 0 0 0 0 0 0 0 0999 V2000
0.0000 0.0000 0.0000 N 0 0 0 0 0 0 0 0 0 0 0 0
0.4030 1.4340 0.0000 N 0 0 0 0 0 0 0 0 0 0 0 0
1.8480 1.5400 0.0000 C 0 0 0 0 0 0 0 0 0 0 0 0
2.3930 0.1900 0.0000 C 0 0 0 0 0 0 0 0 0 0 0 0
1.2440 -0.8060 0.0000 N 0 0 0 0 0 0 0 0 0 0 0 0
1.4810 -2.2630 0.0000 C 0 0 0 0 0 0 0 0 0 0 0 0
0.3080 -3.2340 0.0000 C 0 0 0 0 0 0 0 0 0 0 0 0
-1.0900 -2.6890 0.0000 C 0 0 0 0 0 0 0 0 0 0 0 0
-2.2870 -3.6370 0.0000 C 0 0 0 0 0 0 0 0 0 0 0 0
-2.0260 -5.1300 0.0000 C 0 0 0 0 0 0 0 0 0 0 0 0
-0.6040 -5.6400 0.0000 C 0 0 0 0 0 0 0 0 0 0 0 0
0.5450 -4.6920 0.0000 C 0 0 0 0 0 0 0 0 0 0 0 0
2.5710 2.8790 0.0000 C 0 0 0 0 0 0 0 0 0 0 0 0
3.8860 3.6370 0.0000 C 0 0 0 0 0 0 0 0 0 0 0 0
2.5590 4.3960 0.0000 C 0 0 0 0 0 0 0 0 0 0 0 0
1 2 2 0 0 0 0
2 3 1 0 0 0 0
3 4 2 0 0 0 0
4 5 1 0 0 0 0
5 1 1 0 0 0 0
5 6 1 0 0 0 0
6 7 1 0 0 0 0
7 8 2 0 0 0 0
8 9 1 0 0 0 0
9 10 2 0 0 0 0
10 11 1 0 0 0 0
11 12 2 0 0 0 0
12 7 1 0 0 0 0
3 13 1 0 0 0 0
13 14 1 0 0 0 0
14 15 1 0 0 0 0
15 13 1 0 0 0 0
M END
> <IDNUMBER> (F6617-2073)
F6617-2073
> <Chemical_Name> (F6617-2073)
1-benzyl-4-cyclopropyl-1H-1,2,3-triazole
> <CAS> (F6617-2073)
1151920-05-6
> <PriceCoeff> (F6617-2073)
01:00:00
> <MW> (F6617-2073)
8 days, 7:25:00
> <Description> (F6617-2073)
solid
> <FSP3> (F6617-2073)
00:33:00
> <clogP> (F6617-2073)
6.63889
> <TPSA> (F6617-2073)
30.71
> <H-acceptors> (F6617-2073)
2
> <H-donors> (F6617-2073)
0
> <RotBonds> (F6617-2073)
3
> <HAC> (F6617-2073)
15
> <fromRegid> (F6617-2073)
CHEMBL2023783
> <Similarity> (F6617-2073)
6.18056
> <Target_Name> (F6617-2073)
Enoyl-[acyl-carrier-protein] reductase
> <Standard_Type> (F6617-2073)
Inhibition
> <Standard_Value> (F6617-2073)
34.0000
> <Standard_Units> (F6617-2073)
%
> <Target_Organism> (F6617-2073)
Mycobacterium tuberculosis
> <Target_Type> (F6617-2073)
SINGLE PROTEIN
> <Ro5_Compliant> (F6617-2073)
0
$$$$
F6660-0774
-MTS- 05272009262D 0 0.00000 0.00000 0
23 25 0 0 0 0 0 0 0 0999 V2000
0.0000 0.0000 0.0000 F 0 0 0 0 0 0 0 0 0 0 0 0
1.3000 -0.7630 0.0000 C 0 0 0 0 0 0 0 0 0 0 0 0
1.2880 -2.2540 0.0000 C 0 0 0 0 0 0 0 0 0 0 0 0
2.5760 -2.9930 0.0000 C 0 0 0 0 0 0 0 0 0 0 0 0
2.5880 -4.4840 0.0000 F 0 0 0 0 0 0 0 0 0 0 0 0
3.8630 -2.2300 0.0000 C 0 0 0 0 0 0 0 0 0 0 0 0
3.8750 -0.7390 0.0000 C 0 0 0 0 0 0 0 0 0 0 0 0
2.5880 0.0000 0.0000 C 0 0 0 0 0 0 0 0 0 0 0 0
5.1630 0.0240 0.0000 C 0 0 0 0 0 0 0 0 0 0 0 0
5.1510 1.5500 0.0000 N 0 0 0 0 0 0 0 0 0 0 0 0
6.4270 2.3130 0.0000 C 0 0 0 0 0 0 0 0 0 0 0 0
7.7150 1.5740 0.0000 N 0 0 0 0 0 0 0 0 0 0 0 0
7.7270 0.0480 0.0000 C 0 0 0 0 0 0 0 0 0 0 0 0
6.4390 -0.7150 0.0000 C 0 0 0 0 0 0 0 0 0 0 0 0
6.4270 -2.2060 0.0000 C 0 0 0 0 0 0 0 0 0 0 0 0
7.7150 -2.9450 0.0000 O 0 0 0 0 0 0 0 0 0 0 0 0
5.1270 -2.9450 0.0000 O 0 0 0 0 0 0 0 0 0 0 0 0
6.4150 3.8280 0.0000 N 0 0 0 0 0 0 0 0 0 0 0 0
7.7030 4.5910 0.0000 C 0 0 0 0 0 0 0 0 0 0 0 0
7.6910 6.1050 0.0000 C 0 0 0 0 0 0 0 0 0 0 0 0
6.3800 6.8680 0.0000 O 0 0 0 0 0 0 0 0 0 0 0 0
5.0800 6.1050 0.0000 C 0 0 0 0 0 0 0 0 0 0 0 0
5.0920 4.5910 0.0000 C 0 0 0 0 0 0 0 0 0 0 0 0
1 2 1 0 0 0 0
2 3 2 0 0 0 0
3 4 1 0 0 0 0
4 5 1 0 0 0 0
4 6 2 0 0 0 0
6 7 1 0 0 0 0
7 8 2 0 0 0 0
8 2 1 0 0 0 0
7 9 1 0 0 0 0
9 10 1 0 0 0 0
10 11 2 0 0 0 0
11 12 1 0 0 0 0
12 13 2 0 0 0 0
13 14 1 0 0 0 0
14 9 2 0 0 0 0
14 15 1 0 0 0 0
15 16 2 0 0 0 0
15 17 1 0 0 0 0
11 18 1 0 0 0 0
18 19 1 0 0 0 0
19 20 1 0 0 0 0
20 21 1 0 0 0 0
21 22 1 0 0 0 0
22 23 1 0 0 0 0
23 18 1 0 0 0 0
M END
> <IDNUMBER> (F6660-0774)
F6660-0774
> <Chemical_Name> (F6660-0774)
4-(3,5-difluorophenyl)-2-(morpholin-4-yl)pyrimidine-5-carboxylic acid
> <CAS> (F6660-0774)
1775345-59-9
> <PriceCoeff> (F6660-0774)
01:50:00
> <MW> (F6660-0774)
13 days, 9:28:00
> <Description> (F6660-0774)
solid
> <FSP3> (F6660-0774)
00:27:00
> <clogP> (F6660-0774)
4.76389
> <TPSA> (F6660-0774)
3 days, 3:55:00
> <H-acceptors> (F6660-0774)
5
> <H-donors> (F6660-0774)
1
> <RotBonds> (F6660-0774)
3
> <HAC> (F6660-0774)
23
> <fromRegid> (F6660-0774)
CHEMBL1783488
> <Similarity> (F6660-0774)
5.90278
> <Target_Name> (F6660-0774)
Mycobacterium tuberculosis H37Rv
> <Standard_Type> (F6660-0774)
Inhibition
> <Standard_Value> (F6660-0774)
96.0000
> <Standard_Units> (F6660-0774)
%
> <Target_Organism> (F6660-0774)
Mycobacterium tuberculosis H37Rv
> <Target_Type> (F6660-0774)
ORGANISM
> <Ro5_Compliant> (F6660-0774)
0
$$$$
F6660-0769
-MTS- 05272009262D 0 0.00000 0.00000 0
22 24 0 0 0 0 0 0 0 0999 V2000
0.0000 0.0000 0.0000 Cl 0 0 0 0 0 0 0 0 0 0 0 0
1.3130 0.7570 0.0000 C 0 0 0 0 0 0 0 0 0 0 0 0
2.6020 0.0240 0.0000 C 0 0 0 0 0 0 0 0 0 0 0 0
3.9030 0.7810 0.0000 C 0 0 0 0 0 0 0 0 0 0 0 0
3.8910 2.2940 0.0000 C 0 0 0 0 0 0 0 0 0 0 0 0
2.5900 3.0280 0.0000 C 0 0 0 0 0 0 0 0 0 0 0 0
1.3010 2.2710 0.0000 C 0 0 0 0 0 0 0 0 0 0 0 0
5.1800 3.0510 0.0000 C 0 0 0 0 0 0 0 0 0 0 0 0
5.1680 4.5650 0.0000 N 0 0 0 0 0 0 0 0 0 0 0 0
6.4340 5.3460 0.0000 C 0 0 0 0 0 0 0 0 0 0 0 0
7.7230 4.5890 0.0000 N 0 0 0 0 0 0 0 0 0 0 0 0
7.7350 3.0750 0.0000 C 0 0 0 0 0 0 0 0 0 0 0 0
6.4460 2.3180 0.0000 C 0 0 0 0 0 0 0 0 0 0 0 0
6.4340 0.8280 0.0000 C 0 0 0 0 0 0 0 0 0 0 0 0
7.7230 0.0950 0.0000 O 0 0 0 0 0 0 0 0 0 0 0 0
5.1450 0.0950 0.0000 O 0 0 0 0 0 0 0 0 0 0 0 0
6.4220 6.8590 0.0000 N 0 0 0 0 0 0 0 0 0 0 0 0
7.7110 7.6160 0.0000 C 0 0 0 0 0 0 0 0 0 0 0 0
7.6990 9.1300 0.0000 C 0 0 0 0 0 0 0 0 0 0 0 0
6.3860 9.8870 0.0000 O 0 0 0 0 0 0 0 0 0 0 0 0
5.0970 9.1300 0.0000 C 0 0 0 0 0 0 0 0 0 0 0 0
5.1090 7.6160 0.0000 C 0 0 0 0 0 0 0 0 0 0 0 0
1 2 1 0 0 0 0
2 3 2 0 0 0 0
3 4 1 0 0 0 0
4 5 2 0 0 0 0
5 6 1 0 0 0 0
6 7 2 0 0 0 0
7 2 1 0 0 0 0
5 8 1 0 0 0 0
8 9 1 0 0 0 0
9 10 2 0 0 0 0
10 11 1 0 0 0 0
11 12 2 0 0 0 0
12 13 1 0 0 0 0
13 8 2 0 0 0 0
13 14 1 0 0 0 0
14 15 2 0 0 0 0
14 16 1 0 0 0 0
10 17 1 0 0 0 0
17 18 1 0 0 0 0
18 19 1 0 0 0 0
19 20 1 0 0 0 0
20 21 1 0 0 0 0
21 22 1 0 0 0 0
22 17 1 0 0 0 0
M END
> <IDNUMBER> (F6660-0769)
F6660-0769
> <Chemical_Name> (F6660-0769)
4-(4-chlorophenyl)-2-(morpholin-4-yl)pyrimidine-5-carboxylic acid
> <CAS> (F6660-0769)
1775474-37-7
> <PriceCoeff> (F6660-0769)
01:50:00
> <MW> (F6660-0769)
319.74
> <Description> (F6660-0769)
solid
> <FSP3> (F6660-0769)
00:27:00
> <clogP> (F6660-0769)
0.777778
> <TPSA> (F6660-0769)
3 days, 3:55:00
> <H-acceptors> (F6660-0769)
5
> <H-donors> (F6660-0769)
1
> <RotBonds> (F6660-0769)
3
> <HAC> (F6660-0769)
22
> <fromRegid> (F6660-0769)
CHEMBL1783488
> <Similarity> (F6660-0769)
6.00694
> <Target_Name> (F6660-0769)
Mycobacterium tuberculosis H37Rv
> <Standard_Type> (F6660-0769)
Inhibition
> <Standard_Value> (F6660-0769)
96.0000
> <Standard_Units> (F6660-0769)
%
> <Target_Organism> (F6660-0769)
Mycobacterium tuberculosis H37Rv
> <Target_Type> (F6660-0769)
ORGANISM
> <Ro5_Compliant> (F6660-0769)
0
$$$$
F6660-0770
-MTS- 05272009262D 0 0.00000 0.00000 0
22 24 0 0 0 0 0 0 0 0999 V2000
0.0000 0.0000 0.0000 Cl 0 0 0 0 0 0 0 0 0 0 0 0
1.3000 -0.7630 0.0000 C 0 0 0 0 0 0 0 0 0 0 0 0
2.5880 0.0000 0.0000 C 0 0 0 0 0 0 0 0 0 0 0 0
3.8760 -0.7390 0.0000 C 0 0 0 0 0 0 0 0 0 0 0 0
5.1640 0.0240 0.0000 C 0 0 0 0 0 0 0 0 0 0 0 0
5.1520 1.5380 0.0000 N 0 0 0 0 0 0 0 0 0 0 0 0
6.4280 2.3020 0.0000 C 0 0 0 0 0 0 0 0 0 0 0 0
7.7160 1.5620 0.0000 N 0 0 0 0 0 0 0 0 0 0 0 0
7.7280 0.0480 0.0000 C 0 0 0 0 0 0 0 0 0 0 0 0
6.4400 -0.7150 0.0000 C 0 0 0 0 0 0 0 0 0 0 0 0
6.4280 -2.2060 0.0000 C 0 0 0 0 0 0 0 0 0 0 0 0
7.7160 -2.9460 0.0000 O 0 0 0 0 0 0 0 0 0 0 0 0
5.1280 -2.9460 0.0000 O 0 0 0 0 0 0 0 0 0 0 0 0
6.4160 3.8280 0.0000 N 0 0 0 0 0 0 0 0 0 0 0 0
7.7040 4.5910 0.0000 C 0 0 0 0 0 0 0 0 0 0 0 0
7.6920 6.1060 0.0000 C 0 0 0 0 0 0 0 0 0 0 0 0
6.3800 6.8690 0.0000 O 0 0 0 0 0 0 0 0 0 0 0 0
5.0800 6.1060 0.0000 C 0 0 0 0 0 0 0 0 0 0 0 0
5.0920 4.5910 0.0000 C 0 0 0 0 0 0 0 0 0 0 0 0
3.8640 -2.2300 0.0000 C 0 0 0 0 0 0 0 0 0 0 0 0
2.5760 -2.9930 0.0000 C 0 0 0 0 0 0 0 0 0 0 0 0
1.2880 -2.2540 0.0000 C 0 0 0 0 0 0 0 0 0 0 0 0
1 2 1 0 0 0 0
2 3 2 0 0 0 0
3 4 1 0 0 0 0
4 5 1 0 0 0 0
5 6 1 0 0 0 0
6 7 2 0 0 0 0
7 8 1 0 0 0 0
8 9 2 0 0 0 0
9 10 1 0 0 0 0
10 5 2 0 0 0 0
10 11 1 0 0 0 0
11 12 2 0 0 0 0
11 13 1 0 0 0 0
7 14 1 0 0 0 0
14 15 1 0 0 0 0
15 16 1 0 0 0 0
16 17 1 0 0 0 0
17 18 1 0 0 0 0
18 19 1 0 0 0 0
19 14 1 0 0 0 0
4 20 2 0 0 0 0
20 21 1 0 0 0 0
21 22 2 0 0 0 0
22 2 1 0 0 0 0
M END
> <IDNUMBER> (F6660-0770)
F6660-0770
> <Chemical_Name> (F6660-0770)
4-(3-chlorophenyl)-2-(morpholin-4-yl)pyrimidine-5-carboxylic acid
> <CAS> (F6660-0770)
1798680-79-1
> <PriceCoeff> (F6660-0770)
01:50:00
> <MW> (F6660-0770)
319.74
> <Description> (F6660-0770)
solid
> <FSP3> (F6660-0770)
00:27:00
> <clogP> (F6660-0770)
0.777778
> <TPSA> (F6660-0770)
3 days, 3:55:00
> <H-acceptors> (F6660-0770)
5
> <H-donors> (F6660-0770)
1
> <RotBonds> (F6660-0770)
3
> <HAC> (F6660-0770)
22
> <fromRegid> (F6660-0770)
CHEMBL1783488
> <Similarity> (F6660-0770)
5.92361
> <Target_Name> (F6660-0770)
Mycobacterium tuberculosis H37Rv
> <Standard_Type> (F6660-0770)
Inhibition
> <Standard_Value> (F6660-0770)
96.0000
> <Standard_Units> (F6660-0770)
%
> <Target_Organism> (F6660-0770)
Mycobacterium tuberculosis H37Rv
> <Target_Type> (F6660-0770)
ORGANISM
> <Ro5_Compliant> (F6660-0770)
0
$$$$
F6559-1476
-MTS- 05272009262D 0 0.00000 0.00000 0
22 24 0 0 0 0 0 0 0 0999 V2000
0.0000 0.0000 0.0000 F 0 0 0 0 0 0 0 0 0 0 0 0
-1.4550 0.3640 0.0000 C 0 0 0 0 0 0 0 0 0 0 0 0
-1.5840 -1.1140 0.0000 F 0 0 0 0 0 0 0 0 0 0 0 0
-2.9560 0.2230 0.0000 C 0 0 0 0 0 0 0 0 0 0 0 0
-3.8360 1.4310 0.0000 C 0 0 0 0 0 0 0 0 0 0 0 0
-3.2490 2.8040 0.0000 C 0 0 0 0 0 0 0 0 0 0 0 0
-1.7600 2.9560 0.0000 C 0 0 0 0 0 0 0 0 0 0 0 0
-0.8560 1.7360 0.0000 C 0 0 0 0 0 0 0 0 0 0 0 0
-4.1410 4.0240 0.0000 N 0 0 0 0 0 0 0 0 0 0 0 0
-3.5430 5.3960 0.0000 C 0 0 0 0 0 0 0 0 0 0 0 0
-2.0880 5.5720 0.0000 O 0 0 0 0 0 0 0 0 0 0 0 0
-4.4340 6.6160 0.0000 C 0 0 0 0 0 0 0 0 0 0 0 0
-3.9880 8.0590 0.0000 N 0 0 0 0 0 0 0 0 0 0 0 0
-5.1970 8.9270 0.0000 C 0 0 0 0 0 0 0 0 0 0 0 0
-6.4170 8.0710 0.0000 C 0 0 0 0 0 0 0 0 0 0 0 0
-5.9360 6.6280 0.0000 C 0 0 0 0 0 0 0 0 0 0 0 0
-7.7890 8.6920 0.0000 C 0 0 0 0 0 0 0 0 0 0 0 0
-7.9420 10.1940 0.0000 C 0 0 0 0 0 0 0 0 0 0 0 0
-6.7100 11.0500 0.0000 C 0 0 0 0 0 0 0 0 0 0 0 0
-5.3490 10.4280 0.0000 C 0 0 0 0 0 0 0 0 0 0 0 0
-6.8620 12.5400 0.0000 O 0 0 0 0 0 0 0 0 0 0 0 0
-5.6540 13.4200 0.0000 C 0 0 0 0 0 0 0 0 0 0 0 0
1 2 1 0 0 0 0
2 3 1 0 0 0 0
2 4 1 0 0 0 0
4 5 1 0 0 0 0
5 6 1 0 0 0 0
6 7 1 0 0 0 0
7 8 1 0 0 0 0
8 2 1 0 0 0 0
6 9 1 0 0 0 0
9 10 1 0 0 0 0
10 11 2 0 0 0 0
10 12 1 0 0 0 0
12 13 1 0 0 0 0
13 14 1 0 0 0 0
14 15 2 0 0 0 0
15 16 1 0 0 0 0
16 12 2 0 0 0 0
15 17 1 0 0 0 0
17 18 2 0 0 0 0
18 19 1 0 0 0 0
19 20 2 0 0 0 0
20 14 1 0 0 0 0
19 21 1 0 0 0 0
21 22 1 0 0 0 0
M END
> <IDNUMBER> (F6559-1476)
F6559-1476
> <Chemical_Name> (F6559-1476)
N-(4,4-difluorocyclohexyl)-6-methoxy-1H-indole-2-carboxamide
> <CAS> (F6559-1476)
2034515-61-0
> <PriceCoeff> (F6559-1476)
01:50:00
> <MW> (F6559-1476)
12 days, 20:32:00
> <Description> (F6559-1476)
solid
> <FSP3> (F6559-1476)
00:44:00
> <clogP> (F6559-1476)
6.19444
> <TPSA> (F6559-1476)
2 days, 6:12:00
> <H-acceptors> (F6559-1476)
2
> <H-donors> (F6559-1476)
2
> <RotBonds> (F6559-1476)
3
> <HAC> (F6559-1476)
22
> <LCTNUMBER> (F6559-1476)
LCT12391
> <fromRegid> (F6559-1476)
CHEMBL2347935
> <Similarity> (F6559-1476)
5.90972
> <Target_Name> (F6559-1476)
Mycobacterium tuberculosis H37Rv
> <Standard_Type> (F6559-1476)
MIC90
> <Standard_Value> (F6559-1476)
770.0000
> <Standard_Units> (F6559-1476)
nM
> <Target_Organism> (F6559-1476)
Mycobacterium tuberculosis H37Rv
> <Target_Type> (F6559-1476)
ORGANISM
> <Ro5_Compliant> (F6559-1476)
0
$$$$
F1055-0033
-MTS- 05272009262D 0 0.00000 0.00000 0
13 13 0 0 0 0 0 0 0 0999 V2000
0.0000 0.0000 0.0000 S 0 0 0 0 0 0 0 0 0 0 0 0
-0.0270 1.4740 0.0000 O 0 0 0 0 0 0 0 0 0 0 0 0
-0.2840 -1.4610 0.0000 O 0 0 0 0 0 0 0 0 0 0 0 0
1.7040 -0.0130 0.0000 N 0 0 0 0 0 0 0 0 0 0 0 0
-1.5010 -0.0270 0.0000 C 0 0 0 0 0 0 0 0 0 0 0 0
-2.2180 -1.2850 0.0000 C 0 0 0 0 0 0 0 0 0 0 0 0
-3.7200 -1.3120 0.0000 C 0 0 0 0 0 0 0 0 0 0 0 0
-4.4770 -0.0270 0.0000 C 0 0 0 0 0 0 0 0 0 0 0 0
-3.7600 1.2440 0.0000 C 0 0 0 0 0 0 0 0 0 0 0 0
-2.2590 1.2440 0.0000 C 0 0 0 0 0 0 0 0 0 0 0 0
-5.9790 -0.0540 0.0000 C 0 0 0 0 0 0 0 0 0 0 0 0
-6.7500 1.2170 0.0000 C 0 0 0 0 0 0 0 0 0 0 0 0
-6.6960 -1.3260 0.0000 C 0 0 0 0 0 0 0 0 0 0 0 0
1 2 2 0 0 0 0
1 3 2 0 0 0 0
1 4 1 0 0 0 0
1 5 1 0 0 0 0
5 6 2 0 0 0 0
6 7 1 0 0 0 0
7 8 2 0 0 0 0
8 9 1 0 0 0 0
9 10 2 0 0 0 0
10 5 1 0 0 0 0
8 11 1 0 0 0 0
11 12 1 0 0 0 0
11 13 1 0 0 0 0
M END
> <IDNUMBER> (F1055-0033)
F1055-0033
> <Chemical_Name> (F1055-0033)
4-(propan-2-yl)benzene-1-sulfonamide
> <CAS> (F1055-0033)
6335-39-3
> <PriceCoeff> (F1055-0033)
01:00:00
> <MW> (F1055-0033)
8 days, 7:27:00
> <Description> (F1055-0033)
solid
> <FSP3> (F1055-0033)
00:33:00
> <clogP> (F1055-0033)
5.11111
> <TPSA> (F1055-0033)
2 days, 20:54:00
> <H-acceptors> (F1055-0033)
2
> <H-donors> (F1055-0033)
1
> <RotBonds> (F1055-0033)
2
> <HAC> (F1055-0033)
13
> <fromRegid> (F1055-0033)
CHEMBL574
> <Similarity> (F1055-0033)
5.92361
> <Target_Name> (F1055-0033)
Uncharacterized protein Rv1284/MT1322
> <Standard_Type> (F1055-0033)
Ki
> <Standard_Value> (F1055-0033)
4920.0000
> <Standard_Units> (F1055-0033)
nM
> <Target_Organism> (F1055-0033)
Mycobacterium tuberculosis
> <Target_Type> (F1055-0033)
SINGLE PROTEIN
> <Ro5_Compliant> (F1055-0033)
0
$$$$
F9995-0195
-MTS- 05272009262D 0 0.00000 0.00000 0
16 16 0 0 0 0 0 0 0 0999 V2000
0.0000 0.0000 0.0000 O 0 0 0 0 0 0 0 0 0 0 0 0
-0.0120 1.4990 0.0000 C 0 0 0 0 0 0 0 0 0 0 0 0
-1.3220 2.2550 0.0000 O 0 0 0 0 0 0 0 0 0 0 0 0
-2.6450 1.5350 0.0000 C 0 0 0 0 0 0 0 0 0 0 0 0
-2.6560 0.0470 0.0000 C 0 0 0 0 0 0 0 0 0 0 0 0
-3.9550 0.7790 0.0000 C 0 0 0 0 0 0 0 0 0 0 0 0
-3.9550 2.2900 0.0000 C 0 0 0 0 0 0 0 0 0 0 0 0
1.2750 2.2550 0.0000 N 0 0 0 0 0 0 0 0 0 0 0 0
1.2630 3.7660 0.0000 C 0 0 0 0 0 0 0 0 0 0 0 0
-0.0470 4.5220 0.0000 C 0 0 0 0 0 0 0 0 0 0 0 0
-1.3580 3.7780 0.0000 O 0 0 0 0 0 0 0 0 0 0 0 0
2.5500 4.5220 0.0000 C 0 0 0 0 0 0 0 0 0 0 0 0
3.8370 3.7780 0.0000 C 0 0 0 0 0 0 0 0 0 0 0 0
5.2890 4.1910 0.0000 C 0 0 0 0 0 0 0 0 0 0 0 0
5.6670 2.7510 0.0000 C 0 0 0 0 0 0 0 0 0 0 0 0
4.2380 2.3490 0.0000 C 0 0 0 0 0 0 0 0 0 0 0 0
1 2 2 0 0 0 0
2 3 1 0 0 0 0
3 4 1 0 0 0 0
4 5 1 0 0 0 0
4 6 1 0 0 0 0
4 7 1 0 0 0 0
2 8 1 0 0 0 0
8 9 1 0 0 0 0
9 10 1 0 0 0 0
10 11 1 0 0 0 0
9 12 1 0 0 0 0
12 13 1 0 0 0 0
13 14 1 0 0 0 0
14 15 1 0 0 0 0
15 16 1 0 0 0 0
16 13 1 0 0 0 0
M END
> <IDNUMBER> (F9995-0195)
F9995-0195
> <Chemical_Name> (F9995-0195)
tert-butyl N-(1-cyclobutyl-3-hydroxypropan-2-yl)carbamate
> <CAS> (F9995-0195)
816429-99-9
> <PriceCoeff> (F9995-0195)
01:00:00
> <MW> (F9995-0195)
9 days, 13:32:00
> <Description> (F9995-0195)
solid
> <FSP3> (F9995-0195)
0.0638889
> <clogP> (F9995-0195)
2.51389
> <TPSA> (F9995-0195)
2 days, 10:56:00
> <H-acceptors> (F9995-0195)
3
> <H-donors> (F9995-0195)
2
> <RotBonds> (F9995-0195)
5
> <HAC> (F9995-0195)
16
> <fromRegid> (F9995-0195)
CHEMBL312865
> <Similarity> (F9995-0195)
6.41667
> <Target_Name> (F9995-0195)
Mycobacterium tuberculosis H37Rv
> <Standard_Type> (F9995-0195)
Ratio
> <Standard_Value> (F9995-0195)
0.833333
> <Standard_Units> (F9995-0195)
ug ml
> <Target_Organism> (F9995-0195)
Mycobacterium tuberculosis H37Rv
> <Target_Type> (F9995-0195)
ORGANISM
> <Ro5_Compliant> (F9995-0195)
0
$$$$
F2185-0133
-MTS- 05272009262D 0 0.00000 0.00000 0
16 15 0 0 0 0 0 0 0 0999 V2000
0.0000 0.0000 0.0000 O 0 0 0 0 0 0 0 0 0 0 0 0
-1.0590 1.0830 0.0000 C 0 0 0 0 0 0 0 0 0 0 0 0
-2.5310 0.7180 0.0000 O 0 0 0 0 0 0 0 0 0 0 0 0
-0.6710 2.5310 0.0000 C 0 0 0 0 0 0 0 0 0 0 0 0
-1.7300 3.6140 0.0000 O 0 0 0 0 0 0 0 0 0 0 0 0
0.7650 2.9190 0.0000 O 0 0 0 0 0 0 0 0 0 0 0 0
-9.7930 1.6010 0.0000 N 0 0 0 0 0 0 0 0 0 0 0 0
-9.3340 3.0370 0.0000 C 0 0 0 0 0 0 0 0 0 0 0 0
-10.5700 3.9310 0.0000 C 0 0 0 0 0 0 0 0 0 0 0 0
-11.7590 3.0490 0.0000 C 0 0 0 0 0 0 0 0 0 0 0 0
-11.3000 1.6130 0.0000 C 0 0 0 0 0 0 0 0 0 0 0 0
-8.9220 0.4120 0.0000 C 0 0 0 0 0 0 0 0 0 0 0 0
-7.4860 0.8120 0.0000 C 0 0 0 0 0 0 0 0 0 0 0 0
-7.1100 2.2720 0.0000 N 0 0 0 0 0 0 0 0 0 0 0 0
-6.4500 -0.2350 0.0000 C 0 0 0 0 0 0 0 0 0 0 0 0
-5.0140 0.1770 0.0000 C 0 0 0 0 0 0 0 0 0 0 0 0
1 2 2 0 0 0 0
2 3 1 0 0 0 0
2 4 1 0 0 0 0
4 5 2 0 0 0 0
4 6 1 0 0 0 0
7 8 1 0 0 0 0
8 9 1 0 0 0 0
9 10 1 0 0 0 0
10 11 1 0 0 0 0
11 7 1 0 0 0 0
7 12 1 0 0 0 0
12 13 1 0 0 0 0
13 14 1 0 0 0 0
13 15 1 0 0 0 0
15 16 1 0 0 0 0
M END
> <IDNUMBER> (F2185-0133)
F2185-0133
> <Chemical_Name> (F2185-0133)
1-(pyrrolidin-1-yl)butan-2-amine; oxalic acid
> <CAS> (F2185-0133)
2034352-30-0
> <PriceCoeff> (F2185-0133)
01:00:00
> <MW> (F2185-0133)
5 days, 22:24:00
> <Description> (F2185-0133)
solid
> <FSP3> (F2185-0133)
01:00:00
> <clogP> (F2185-0133)
1.15278
> <TPSA> (F2185-0133)
1 day, 5:26:00
> <H-acceptors> (F2185-0133)
2
> <H-donors> (F2185-0133)
2
> <RotBonds> (F2185-0133)
3
> <HAC> (F2185-0133)
10
> <fromRegid> (F2185-0133)
CHEMBL89162
> <Similarity> (F2185-0133)
6.04167
> <Target_Name> (F2185-0133)
Mycobacterium tuberculosis H37Rv
> <Standard_Type> (F2185-0133)
MIC
> <Standard_Value> (F2185-0133)
4000.0000
> <Standard_Units> (F2185-0133)
nM
> <Target_Organism> (F2185-0133)
Mycobacterium tuberculosis H37Rv
> <Target_Type> (F2185-0133)
ORGANISM
> <Ro5_Compliant> (F2185-0133)
0
$$$$
F6511-9272
-MTS- 05272009262D 0 0.00000 0.00000 0
16 18 0 0 0 0 0 0 0 0999 V2000
0.0000 0.0000 0.0000 Cl 0 0 0 0 0 0 0 0 0 0 0 0
-0.7310 -1.3180 0.0000 C 0 0 0 0 0 0 0 0 0 0 0 0
0.0720 -2.5880 0.0000 C 0 0 0 0 0 0 0 0 0 0 0 0
-0.6470 -3.8940 0.0000 C 0 0 0 0 0 0 0 0 0 0 0 0
-2.1810 -3.9300 0.0000 C 0 0 0 0 0 0 0 0 0 0 0 0
-2.9600 -2.6840 0.0000 C 0 0 0 0 0 0 0 0 0 0 0 0
-2.2410 -1.3780 0.0000 C 0 0 0 0 0 0 0 0 0 0 0 0
0.1440 -5.1640 0.0000 C 0 0 0 0 0 0 0 0 0 0 0 0
-0.5750 -6.4710 0.0000 N 0 0 0 0 0 0 0 0 0 0 0 0
0.0240 -7.8490 0.0000 N 0 0 0 0 0 0 0 0 0 0 0 0
-1.1140 -8.8310 0.0000 N 0 0 0 0 0 0 0 0 0 0 0 0
-2.4200 -8.0880 0.0000 C 0 0 0 0 0 0 0 0 0 0 0 0
-2.0730 -6.6380 0.0000 C 0 0 0 0 0 0 0 0 0 0 0 0
-3.7980 -8.6870 0.0000 C 0 0 0 0 0 0 0 0 0 0 0 0
-4.6970 -9.8860 0.0000 C 0 0 0 0 0 0 0 0 0 0 0 0
-5.2960 -8.5200 0.0000 C 0 0 0 0 0 0 0 0 0 0 0 0
1 2 1 0 0 0 0
2 3 2 0 0 0 0
3 4 1 0 0 0 0
4 5 2 0 0 0 0
5 6 1 0 0 0 0
6 7 2 0 0 0 0
7 2 1 0 0 0 0
4 8 1 0 0 0 0
8 9 1 0 0 0 0
9 10 1 0 0 0 0
10 11 2 0 0 0 0
11 12 1 0 0 0 0
12 13 2 0 0 0 0
13 9 1 0 0 0 0
12 14 1 0 0 0 0
14 15 1 0 0 0 0
15 16 1 0 0 0 0
16 14 1 0 0 0 0
M END
> <IDNUMBER> (F6511-9272)
F6511-9272
> <Chemical_Name> (F6511-9272)
1-[(3-chlorophenyl)methyl]-4-cyclopropyl-1H-1,2,3-triazole
> <CAS> (F6511-9272)
2097897-16-8
> <PriceCoeff> (F6511-9272)
01:00:00
> <MW> (F6511-9272)
233.69
> <Description> (F6511-9272)
solid
> <FSP3> (F6511-9272)
00:33:00
> <clogP> (F6511-9272)
4.66667
> <TPSA> (F6511-9272)
30.71
> <H-acceptors> (F6511-9272)
2
> <H-donors> (F6511-9272)
0
> <RotBonds> (F6511-9272)
3
> <HAC> (F6511-9272)
16
> <fromRegid> (F6511-9272)
CHEMBL2023791
> <Similarity> (F6511-9272)
6.24306
> <Target_Name> (F6511-9272)
Enoyl-[acyl-carrier-protein] reductase
> <Standard_Type> (F6511-9272)
Inhibition
> <Standard_Value> (F6511-9272)
42.0000
> <Standard_Units> (F6511-9272)
%
> <Target_Organism> (F6511-9272)
Mycobacterium tuberculosis
> <Target_Type> (F6511-9272)
SINGLE PROTEIN
> <Ro5_Compliant> (F6511-9272)
0
$$$$
F6609-9670
-MTS- 05272009262D 0 0.00000 0.00000 0
16 18 0 0 0 0 0 0 0 0999 V2000
0.0000 0.0000 0.0000 Cl 0 0 0 0 0 0 0 0 0 0 0 0
0.7230 -1.3150 0.0000 C 0 0 0 0 0 0 0 0 0 0 0 0
2.1920 -1.3270 0.0000 C 0 0 0 0 0 0 0 0 0 0 0 0
2.9150 -2.6420 0.0000 C 0 0 0 0 0 0 0 0 0 0 0 0
2.1330 -3.9100 0.0000 C 0 0 0 0 0 0 0 0 0 0 0 0
0.6400 -3.8980 0.0000 C 0 0 0 0 0 0 0 0 0 0 0 0
-0.0590 -2.5590 0.0000 C 0 0 0 0 0 0 0 0 0 0 0 0
2.8560 -5.2490 0.0000 C 0 0 0 0 0 0 0 0 0 0 0 0
2.0740 -6.5170 0.0000 N 0 0 0 0 0 0 0 0 0 0 0 0
2.6780 -7.8920 0.0000 N 0 0 0 0 0 0 0 0 0 0 0 0
1.5520 -8.8870 0.0000 N 0 0 0 0 0 0 0 0 0 0 0 0
0.2250 -8.1410 0.0000 C 0 0 0 0 0 0 0 0 0 0 0 0
0.5810 -6.6830 0.0000 C 0 0 0 0 0 0 0 0 0 0 0 0
-1.1380 -8.7330 0.0000 C 0 0 0 0 0 0 0 0 0 0 0 0
-2.0380 -9.9420 0.0000 C 0 0 0 0 0 0 0 0 0 0 0 0
-2.6540 -8.5670 0.0000 C 0 0 0 0 0 0 0 0 0 0 0 0
1 2 1 0 0 0 0
2 3 2 0 0 0 0
3 4 1 0 0 0 0
4 5 2 0 0 0 0
5 6 1 0 0 0 0
6 7 2 0 0 0 0
7 2 1 0 0 0 0
5 8 1 0 0 0 0
8 9 1 0 0 0 0
9 10 1 0 0 0 0
10 11 2 0 0 0 0
11 12 1 0 0 0 0
12 13 2 0 0 0 0
13 9 1 0 0 0 0
12 14 1 0 0 0 0
14 15 1 0 0 0 0
15 16 1 0 0 0 0
16 14 1 0 0 0 0
M END
> <IDNUMBER> (F6609-9670)
F6609-9670
> <Chemical_Name> (F6609-9670)
1-[(4-chlorophenyl)methyl]-4-cyclopropyl-1H-1,2,3-triazole
> <CAS> (F6609-9670)
2309190-59-6
> <PriceCoeff> (F6609-9670)
01:00:00
> <MW> (F6609-9670)
233.70
> <Description> (F6609-9670)
solid
> <FSP3> (F6609-9670)
00:33:00
> <clogP> (F6609-9670)
4.66667
> <TPSA> (F6609-9670)
29.62
> <H-acceptors> (F6609-9670)
2
> <H-donors> (F6609-9670)
0
> <RotBonds> (F6609-9670)
3
> <HAC> (F6609-9670)
16
> <fromRegid> (F6609-9670)
CHEMBL2023791
> <Similarity> (F6609-9670)
6.08333
> <Target_Name> (F6609-9670)
Enoyl-[acyl-carrier-protein] reductase
> <Standard_Type> (F6609-9670)
Inhibition
> <Standard_Value> (F6609-9670)
42.0000
> <Standard_Units> (F6609-9670)
%
> <Target_Organism> (F6609-9670)
Mycobacterium tuberculosis
> <Target_Type> (F6609-9670)
SINGLE PROTEIN
> <Ro5_Compliant> (F6609-9670)
0
$$$$
F6559-1641
-MTS- 05272009262D 0 0.00000 0.00000 0
20 22 0 0 0 0 0 0 0 0999 V2000
0.0000 0.0000 0.0000 F 0 0 0 0 0 0 0 0 0 0 0 0
0.9990 -1.0930 0.0000 C 0 0 0 0 0 0 0 0 0 0 0 0
0.5400 -2.5030 0.0000 C 0 0 0 0 0 0 0 0 0 0 0 0
-0.9280 -2.8080 0.0000 N 0 0 0 0 0 0 0 0 0 0 0 0
-1.3980 -4.2180 0.0000 C 0 0 0 0 0 0 0 0 0 0 0 0
-2.8670 -4.5240 0.0000 C 0 0 0 0 0 0 0 0 0 0 0 0
-3.8660 -3.4080 0.0000 N 0 0 0 0 0 0 0 0 0 0 0 0
-3.4080 -1.9980 0.0000 C 0 0 0 0 0 0 0 0 0 0 0 0
-1.9510 -1.6920 0.0000 C 0 0 0 0 0 0 0 0 0 0 0 0
-5.3460 -3.7010 0.0000 C 0 0 0 0 0 0 0 0 0 0 0 0
-5.8160 -5.1230 0.0000 O 0 0 0 0 0 0 0 0 0 0 0 0
-6.3570 -2.5850 0.0000 C 0 0 0 0 0 0 0 0 0 0 0 0
-7.8370 -2.8790 0.0000 C 0 0 0 0 0 0 0 0 0 0 0 0
-8.8360 -1.7630 0.0000 C 0 0 0 0 0 0 0 0 0 0 0 0
-8.3900 -0.3170 0.0000 C 0 0 0 0 0 0 0 0 0 0 0 0
-6.9330 -0.0230 0.0000 C 0 0 0 0 0 0 0 0 0 0 0 0
-5.9100 -1.1510 0.0000 C 0 0 0 0 0 0 0 0 0 0 0 0
-9.6120 0.5640 0.0000 N 0 0 0 0 0 0 0 0 0 0 0 0
-10.8220 -0.3050 0.0000 C 0 0 0 0 0 0 0 0 0 0 0 0
-10.3400 -1.7510 0.0000 C 0 0 0 0 0 0 0 0 0 0 0 0
1 2 1 0 0 0 0
2 3 1 0 0 0 0
3 4 1 0 0 0 0
4 5 1 0 0 0 0
5 6 1 0 0 0 0
6 7 1 0 0 0 0
7 8 1 0 0 0 0
8 9 1 0 0 0 0
9 4 1 0 0 0 0
7 10 1 0 0 0 0
10 11 2 0 0 0 0
10 12 1 0 0 0 0
12 13 2 0 0 0 0
13 14 1 0 0 0 0
14 15 2 0 0 0 0
15 16 1 0 0 0 0
16 17 2 0 0 0 0
17 12 1 0 0 0 0
15 18 1 0 0 0 0
18 19 1 0 0 0 0
19 20 2 0 0 0 0
20 14 1 0 0 0 0
M END
> <IDNUMBER> (F6559-1641)
F6559-1641
> <Chemical_Name> (F6559-1641)
5-[4-(2-fluoroethyl)piperazine-1-carbonyl]-1H-indole
> <CAS> (F6559-1641)
2034226-21-4
> <PriceCoeff> (F6559-1641)
01:50:00
> <MW> (F6559-1641)
11 days, 11:32:00
> <Description> (F6559-1641)
oil
> <FSP3> (F6559-1641)
00:40:00
> <clogP> (F6559-1641)
6.15278
> <TPSA> (F6559-1641)
1 day, 15:34:00
> <H-acceptors> (F6559-1641)
1
> <H-donors> (F6559-1641)
2
> <RotBonds> (F6559-1641)
4
> <HAC> (F6559-1641)
20
> <LCTNUMBER> (F6559-1641)
LCT12392
> <fromRegid> (F6559-1641)
CHEMBL320069
> <Similarity> (F6559-1641)
6.34722
> <Target_Name> (F6559-1641)
Enoyl-[acyl-carrier-protein] reductase
> <Standard_Type> (F6559-1641)
Inhibition
> <Standard_Value> (F6559-1641)
62.0000
> <Standard_Units> (F6559-1641)
%
> <Target_Organism> (F6559-1641)
Mycobacterium tuberculosis
> <Target_Type> (F6559-1641)
SINGLE PROTEIN
> <Ro5_Compliant> (F6559-1641)
0
[truncated: 545,488+ more rows]
