# Supplementary material for: Computational and Experimental Characterization of Mycobacterium marinum β-Carbonic Anhydrase Inhibitors
Source: Bioinform Biol Insights. 2026 Feb 26;20:11779322261427120. doi: 10.1177/11779322261427120 (PMC12949308; doi:10.1177/11779322261427120)
Supplement: sj-xlsx-3-bbi-10.1177_11779322261427120 – Supplemental material for Computational and Experimental Characterization of Mycobacterium marinum β-Carbonic Anhydrase Inhibitors [file sj-xlsx-3-bbi-10.1177_11779322261427120.xlsx]

## Sheet: Sheet1
Unique SMILES:
Cl.Cl.CN1CCCN(CC1)C2CCCCC2
O=C(C1CCC=CC1)N2CCOCC2
CC(C)(C)NC1CCCCC1O
OC1CCCCC1NC2CCCC2
OC1CCCCC1NC2CCCCC2
Cl.Cl.CC(N)CN1CCCCCC1
Cl.Cl.CC(N)CN1CCCCCC1
O=C(N1CC(C1)N2CCCC2)C3=NC4=C(S3)C=CC=C4
CC1=C(C)C=C(C=C1)[S](N)(=O)=O
CC1=CC=C(C=C1)C2=C(C=NC(=N2)N3CCOCC3)C(O)=O
CC1=CC=C(CN2CC(CC2=O)C(=O)NC3CCCCC3)C=C1
OC1CCC1NC(=O)C2=CC3=C([NH]2)C=CC=C3
CC(N)CNC(=O)OC(C)(C)C
C1CC1C2=C[N](CC3=CC=CC=C3)N=N2
OC(=O)C1=C(N=C(N=C1)N2CCOCC2)C3=CC(=CC(=C3)F)F
OC(=O)C1=C(N=C(N=C1)N2CCOCC2)C3=CC=C(Cl)C=C3
OC(=O)C1=C(N=C(N=C1)N2CCOCC2)C3=CC=CC(=C3)Cl
COC1=CC2=C(C=C1)C=C([NH]2)C(=O)NC3CCC(F)(F)CC3
CC(C)C1=CC=C(C=C1)[S](N)(=O)=O
CC(C)(C)OC(=O)NC(CO)CC1CCC1
CCC(N)CN1CCCC1.OC(=O)C(O)=O
ClC1=CC(=CC=C1)C[N]2C=C(N=N2)C3CC3
ClC1=CC=C(C[N]2C=C(N=N2)C3CC3)C=C1
FCCN1CCN(CC1)C(=O)C2=CC3=C([NH]C=C3)C=C2
Cl.COC1=C(OC)C=C(C=C1)N2CC(CN)OC2=O
CCC1=CC=C(C=C1)[S](N)(=O)=O
NC(=O)C1CN(C(=O)C1)C2=CC=CC=C2
COC1=CC2=C(C=C1)C=C([NH]2)C(=O)N[CH]3CC[C](=[CH2])CC3
O=C(N1CCOCC1)C2=CC3=C(C=C[NH]3)C=C2
CC(C)N1CCN(CC1)C(=O)C2=CC3=C(C=C[NH]3)C=C2
CCOC1=CC=C(C=C1)N2CC(CNC(C)=O)OC2=O
CN1C=C(C(O)=O)C(=O)C2=C1C=C(N3CCCCC3)C(=C2)F
CNC1=C(C=CC=C1)[S](N)(=O)=O
Cl.Cl.CN(CCN)C1CCCCC1
CN1C(=O)N(C)C2=C([N](CC(N)=O)C=N2)C1=O
CN1C=C(C(O)=O)C(=O)C2=C1C=C(N3CCOCC3)C(=C2)F
FC1(F)CCC(CC1)NC(=O)C2=CC3=C([NH]2)C=CC(=C3)Cl
CC1=C(Cl)C=CC(=C1)NC(=O)C2=CN=CC=N2
CC1CN(CC(C)O1)C(=O)C[N]2C=NC3=C2C(=O)N(C)C(=O)N3C
CCN(CC)CC[N]1C=NC2=C1C(=O)N(C)C(=O)N2C
NCCN1CCN(CC1)C2=CC=CC=C2
CN1C(=O)N(C)C2=C([N](CC(O)=O)C(=N2)N)C1=O
COC(=O)C[N]1C=NC2=C1C(=O)N(C)C(=O)N2C
CC1=NN=C(O1)C2=CC=NC=C2
CCNC(=O)C[N]1C=NC2=C1C(=O)NC(=O)N2C
CCCNC(=O)C[N]1C=NC2=C1C(=O)NC(=O)N2C
OC(=O)C1CCCN1
CN1C(=O)N(C)C2=C([N](CCN3CCOCC3)C=N2)C1=O
CC1=N[N](C(=C1)NC(=O)C2=C(SC(F)F)C=CC=C2)C3=NC(=CC(=O)N3)C
CC1=N[N]2C(=CC(=NC2=C1)C)NCC3=CC=CC=N3
CN1C(=O)NC(=O)C2=C1N=C[N]2CCN3CCOCC3
CCN1C=C(C(O)=O)C(=O)C2=C1C=C(N3CCN(C)CC3)C(=C2)F
Cl.NCC1CN(C(=O)C1)C2=CC=C(Cl)C=C2
OC(=O)C1=CC=CC=N1
CCOC(=O)NC(CN)CC(C)C
Cl.NCC1=CC=CC(=C1)[S](N)(=O)=O
CCC(=O)NCC1CN(C(=O)O1)C2=CC=C(F)C=C2
N[S](=O)(=O)C1=CC=C(C=C1)C#N
CC1CC2=C(S1)C(=O)N(C)C(=N2)SCC(=O)N3CCOCC3
CC(=O)NCC1CN(C(=O)O1)C2=CC=C(C)C=C2
NC(=O)CSC1=NC2=C(SCC2)C(=O)N1C3=CC=C(Cl)C=C3
ClC1=CC=C(C=C1)C2=NOC(=N2)C3CCN(CC3)C(=O)C4CC4
COC1=C(OC)C(=CC(=C1)CC2=C(N)N=C(N)N=C2)OC
CC1CC2=C(S1)C(=O)N(C(=N2)SCC(N)=O)C3=CC=C(F)C=C3
CCN1C(=O)C2=C(CC(C)S2)N=C1SCC(=O)N3CCOCC3
CC(C)(C)C(=O)NCC1CN(C(=O)C1)C2=CC=C(Cl)C=C2
CC(=O)NCC1CN(C(=O)C1)C2=CC=C(Cl)C=C2
COC1=CC=CC(=C1)N2CC(CNC(C)=O)OC2=O
CCC(=O)NCC1CN(C(=O)C1)C2=CC=C(Cl)C=C2
Cl.CC(O)CN1CCN(CC1)C(=O)C2=NC3=C(S2)C=CC=C3
CC(C)C(=O)NCC1CN(C(=O)C1)C2=CC=C(Cl)C=C2
ClC1=CC=C(C=C1)N2CC(CNC(=O)C3CC3)CC2=O
CN1C(=O)C2=C(C=C(NC(=O)C3CC3)C=C2)C1=O
CC1=CC(=CC(=C1)C)N2C(=O)C3=C(CCS3)N=C2SCC(N)=O
[CH2]=[C]1CC[CH](CC1)N[S](=O)(=O)C2=CC=C(C=C2)[N]3C=CC=N3
CC1=CC=C(C=C1)N2C(=O)C3=C(CCS3)N=C2SCC(N)=O
CC1=C(F)C=C(NC(=O)CSC2=NC(=O)N(CCO)C3=C2CCC3)C=C1
CCC(=O)NCC1CN(C(=O)O1)C2=CC=C(OC)C=C2
CC1=NC(=CN=C1)C(=O)NC2=CC=C(C=C2)C(N)=O
CC(C)CCNC(=O)C1CN(C2CCCCC2)C(=O)C1
COC1=CC=C(C=C1)N2CC(CNC(C)=O)OC2=O
CCN1C(=O)C2=C(CC(C)S2)N=C1SCC(=O)NC3=C(F)C=CC=C3
O=C(NC1=NC(=CS1)C2=CC=CC=N2)C3CC3
CC(C)CCN1CC(CC1=O)C(=O)NC2CCCCC2
NC(=O)CSC1=NC2=C(SCC2)C(=O)N1C3=CC=CC=C3
CC1=CC=C(C=C1)[S](N)(=O)=O
COCC(=O)NCC1CN(C(=O)O1)C2=CC=CC=C2
COC1=CC=CC(=C1)N2C(=O)C3=C(CCS3)N=C2SCC(N)=O
CC[N]1C2=C(C=CC=C2)N=C1C3CN(C(=O)C3)C(C)(C)C
COCC(=O)NCC1CN(C(=O)O1)C2=CC=C(F)C=C2
Cl.O=C(N1CCNCC1)C2=CC=CC=C2
FC1=C(F)C=C(NC(=O)CSC2=NC(=O)N(CC3CCCO3)C4=C2CCCC4)C=C1
C1CN(CCN1)C2=NC3=C(C=CC=C3)C=C2
Cl.FC(F)(F)CN1CCN(CC1)C(=O)C2=NC3=C(S2)C=CC=C3
COCCOC1=CC=C(C=C1)C(O)=O
CC(=O)N1CC(=O)NC2=C1C=CC=C2
CCN1C(=O)C2=C(CCS2)N=C1SCC(=O)NC3=CC=CC=C3
O=C(NCC#CCN1CCOCC1)C2=NC3=C(S2)C=CC=C3
CCC(=O)NC1=NC(=CS1)C2=CC=CC=N2
CCOCC(=O)NCC1CN(C(=O)O1)C2=CC=C(F)C=C2
CN(C1CN(C1)C2=CN=CC=N2)C(=O)C3=NC4=C(S3)C=CC=C4
O=C(NC1=CN=CC=C1)C2(CCOCC2)C3=CC=CC=C3
NC(=O)NC1=CC=CC=C1
NC(=O)C1=CSC(=N1)N
CCOC1=CC=C(C=C1)N2C(=O)C3=C(CCS3)N=C2SCC(N)=O
OC(=O)C1=CN=C2C=CC=CN2C1=O
COCCN1C(=O)C2=C(CC(C)S2)N=C1SCC(=O)N3CCOCC3
OC(=O)C1=CC=CC(=N1)C(O)=O
CCN1C(=O)C2=C(CC(C)S2)N=C1SCC(=O)NC3=CC=C(OC)C=C3
CSC1=NC2=C(SC(C)C2)C(=O)N1C3=CC=CC=C3
CCC(=O)NCC1CN(C(=O)O1)C2=CC(=C(OC)C=C2)OC
CC1CC2=C(S1)C(=O)N(C)C(=N2)SCC(=O)NC3=CC=C(C)C=C3
CC(C)(C)OC(=O)NCC1CCCCN1
CC1CC2=C(S1)C(=O)N(C)C(=N2)SCC(=O)NC3=CC(=CC=C3)C
CCC(CC)C(=O)NCC1CN(C(=O)C1)C2=CC=C(Cl)C=C2
CC1CC2=C(S1)C(=O)N(C)C(=N2)SCC(=O)NC3=CC(=CC=C3)F
CC(C)(C)OC(=O)N1CCCCC(N)C1
NC(=O)CSC1=NC2=C(SCC2)C(=O)N1C3=CC=C(Br)C=C3
CC1CC2=C(S1)C(=O)N(C)C(=N2)SCC(=O)NC3=CC=C(F)C=C3
CCSC1=NC2=C(SCC2)C(=O)N1C3=CC(=C(OC)C=C3)OC
COCC(=O)NCC1CN(C(=O)O1)C2=CC=C(OC)C=C2
FC1=CC=C(NC(=O)CSC2=NC(=O)N(CCN3CCOCC3)C4=C2CCC4)C=C1
CC1=C(F)C=C(NC(=O)CSC2=NC(=O)N(CCCO)C3=C2CCC3)C=C1
CC(=O)NC1=CC2=C(C=C1)C(=O)NC2=O
CN1C(=O)N(C)C2=C([N](CC3=CC=C(C)C=C3)C(=N2)O)C1=O
Cl.CC1=CC=C(C=C1)[S](=O)(=O)C(CN)C2=CC=CS2
CCN1C=C(C(=O)OCC(=O)NC2=CC(=CC=C2)C)C(=O)C3=C1N=C(C)C=C3
COC1=CC=CC(=C1)NC(=O)CSC2=NC3=C(SC(C)C3)C(=O)N2C
COC1=CC=C(NC(=O)CSC2=NC3=C(SC(C)C3)C(=O)N2C)C=C1
CC(=O)N1CCN(CC1)C2=CC3=C(C=C2F)C(=O)C(=CN3C4CC4)C(O)=O
COC1=NC2=C([N]1C)C(=O)N(CC3=CC=CC=C3)C(=O)N2C
CCN1C(=O)C2=C(CC(C)S2)N=C1SCC(=O)NC3=CC=CC=C3
ClC1=CC=C(C=C1)N2CC(CNC(=O)CC3CCCC3)CC2=O
OC(=O)CNC1=NC=NC2=C1N=C[NH]2
CCN1C=C(C(=O)OCC(=O)NC2=CC=CC=C2)C(=O)C3=C1N=C(C)C=C3
CC1CC2=C(S1)C(=O)N(C)C(=N2)SCC(=O)NC3=CC4=C(OCCO4)C=C3
FC1=C(NC(=O)CSC2=NC(=O)N(CCN3CCOCC3)C4=C2CCCC4)C=CC=C1
CCOC(=O)C1=CN(CC(=O)NC2=CC(=CC=C2)C)C3=C(C=CC(=N3)C)C1=O
CCN1C(=O)C2=C(CC(C)S2)N=C1SCC(=O)NC3=CC=C(F)C=C3
COC(=O)C1=C(N)SC(=C1C)C(=O)N(C)C
CCOC(=O)C1=CN(CC(=O)NC2=C(C)C=CC=C2)C3=C(C=CC(=N3)C)C1=O
CCOC(=O)C1=CN(CC(=O)NC2=CC(=CC(=C2)C)C)C3=C(C=CC(=N3)C)C1=O
COCCCNC1=NC(=C(C=N1)C(O)=O)C2=CC=CC=C2
CC1CC2=C(S1)C(=O)N(C)C(=N2)SCC(=O)NC3=CC(=CC(=C3)C)C
CCN1C(=O)C2=C(CCS2)N=C1SCC(=O)NC3=CC=C(OC)C=C3
COC1=NC2=C([N]1CCC3=CC=CC=C3)C(=O)N(C)C(=O)N2C
CCOC1=C(NC(=O)CSC2=NC3=C(SC(C)C3)C(=O)N2C)C=CC=C1
CC(C)(C)C1=CC=C(NC(=O)NC2CCCC(O)C2)C=C1
CC1=CC=C(NC(=O)CSC2=NC(=O)N(CCN3CCOCC3)C4=C2CCC4)C=C1
O=C(CSC1=NC(=O)N(CCN2CCOCC2)C3=C1CCCC3)NC4=CC=CC=C4
CC1=CC(=NO1)NC(=O)NCCC2CCCCC2
CCN1C(=O)C2=C(CC(C)S2)N=C1SCC(=O)NC3=CC=C(C)C=C3
CC1=CC=CC(=C1)NC(=O)CSC2=NC(=O)N(CCN3CCOCC3)C4=C2CCC4
CC1=C(NC(=O)CSC2=NC(=O)N(CCN3CCOCC3)C4=C2CCC4)C=CC=C1
CCN1C=C(C(=O)OCC(=O)NC2=CC(=CC=C2)CC)C(=O)C3=C1N=C(C)C=C3
CC(C)OC1=NC2=C([N]1CC3=CC=CC=C3)C(=O)N(C)C(=O)N2C
COCCN1C(=O)C2=C(CCS2)N=C1SCC(=O)NC3=CC(=CC=C3)F
CCN1C(=O)C2=C(CC(C)S2)N=C1SCC(=O)NC3=C(OC)C=CC=C3
COCCN1CCC(CC1)CNC(=O)C2=NC3=C(S2)C=CC=C3
CN(C)C1=C(N=C(O1)C2=C(F)C=CC=C2)C#N
CSC1=C(C=CC=C1)C(=O)NC2=CC(=N[N]2C3=NC4=C(CCC4)C(=O)N3)C
CCC1=CC=C(NC(=O)CSC2=NC3=C(SC(C)C3)C(=O)N2C)C=C1
O=C(NC1=C(CN2CCOCC2)C3=C(CCC3)S1)C4=CC=CC=C4
CCN(C1CCCNC1)C(=O)OC(C)(C)C
CCN1C(=O)C2=C(CC(C)S2)N=C1SCC(=O)NC3=CC(=CC=C3)C
O=C(CSC1=NC(=O)N(CCCN2CCOCC2)C3=C1CCCC3)NC4=CC=CC=C4
CCOC(=O)C1=CN(CC(=O)NCC2=CC=C(C)C=C2)C3=C(C=CC(=N3)C)C1=O
ClC1=CC=C(C=C1)N2C(=O)C3=C(CCS3)N=C2SCC(=O)N4CCCC4
CC1=CC(=C(NC(=O)CSC2=NC(=O)N(CCN3CCOCC3)C4=C2CCC4)C=C1)C
CC1=CC(=C(C)C=C1)NC(=O)CSC2=NC(=O)N(CCCN3CCOCC3)C4=C2CCC4
CN(C)CCCN1C(=O)N=C(SCC(=O)NC2=CC=C(C)C=C2)C3=C1CCC3
CN(C)CCN1C(=O)N=C(SCC(=O)NC2=CC(=C(C)C=C2)F)C3=C1CCC3
CC1CC2=C(S1)C(=O)N(C3=CC=CC=C3)C(=N2)SCC(=O)N4CCOCC4
CN(C)CCCN1C(=O)N=C(SCC(=O)NC2=CC(=CC=C2)F)C3=C1CCC3
COC1=CC2=C(C=C1)N=C(N)S2
CN(C)CCCN1C(=O)N=C(SCC(=O)NC2=CC(=CC=C2)C)C3=C1CCCC3
CCOC(=O)C1=CN(CC(=O)NC2=C(CC)C=CC=C2)C3=C(C=CC(=N3)C)C1=O
CC1CC2=C(S1)C(=O)N(C)C(=N2)SCC(=O)NC3=CC=C(Cl)C=C3
O=C(CSC1=NC2=C(SCC2)C(=O)N1C3=CC=CC=C3)N4CCOCC4
CCOC(=O)C1=CN(CC(=O)NC2=CC=C(C=C2)C(C)C)C3=C(C=CC(=N3)C)C1=O
CC1=C([N]2C=CC=CC2=N1)C(=O)NCCN3CC4=C(OCC3=O)C=CC=C4
CC(C)OC1=NC2=C([N]1CC3=CC=C(C)C=C3)C(=O)N(C)C(=O)N2C
CCN(CC)C(=O)C1=C(C)C(=C(N)S1)C(=O)OC
O=C(CSC1=NC(=O)N(CCCN2CCOCC2)C3=C1CCC3)NC4=CC=CC=C4
C1CCC(CC1)C2=NC3=C([NH]2)C=CC=C3
FC1=C(F)C=C(NC(=O)CSC2=NC(=O)N(CCN3CCOCC3)C4=C2CCC4)C=C1
CC1=CC(=C(NC(=O)CSC2=NC(=O)N(CCN3CCOCC3)C4=C2CCC4)C(=C1)C)C
FC1=CC=C(C=C1)N2C(=O)C3=C(CCS3)N=C2SCC(=O)N4CCCC4
CCN1C(=O)C2=C(CC(C)S2)N=C1SCC(=O)NC3=CC(=CC=C3)F
COCCN1C(=O)C2=C(CCS2)N=C1SCC(=O)NC3=C(F)C=CC=C3
COCCN1C(=O)C2=C(CCS2)N=C1SCC(=O)NC3=CC=C(F)C=C3
CC1=N[N](C(=C1)NC(=O)C2=C(C)C=CC=C2)C3=NC(=C(C)C(=O)N3)C
CCC1=CC=C(NC(=O)CSC2=NC(=O)N(CCN3CCOCC3)C4=C2CCCC4)C=C1
Cl.O=C(NCCCCN1CCCC1)C2=NC3=C(S2)C=CC=C3
O=C(CSC1=NC2=C(SCC2)C(=O)N1C3=CC=CC=C3)NCC4CCCO4
CC1=N[N](C(=C1)NC(=O)C2=CC(=C(C)C=C2)C)C3=NC(=C(C)C(=O)N3)C
FC1=CC=C(C=C1)N2C(=O)C3=C(CCS3)N=C2SCC(=O)N4CCOCC4
CC1=CC(=CC(=C1)C)C(=O)NC2=CC(=N[N]2C3=NC(=C(C)C(=O)N3)C)C
FC1=C(F)C=C(NC(=O)CSC2=NC(=O)N(CCN3CCOCC3)C4=C2CCCC4)C=C1
CCN1C(=O)C2=C(CC(C)S2)N=C1SCC(=O)NC3=CC(=CC=C3)OC
CC1=CC(=CC(=C1)C)NC(=O)CSC2=NC(=O)N(CCN3CCOCC3)C4=C2CCC4
CCOC1=CC=C(NC(=O)CSC2=NC3=C(SC(C)C3)C(=O)N2C)C=C1
CC1=C(F)C=C(NC(=O)CSC2=NC(=O)N(CCN3CCOCC3)C4=C2CCC4)C=C1
CC1=C(NC(=O)CSC2=NC(=O)N(CCCN3CCOCC3)C4=C2CCC4)C=CC=C1
CSC1=C(C=CC=C1)C(=O)NC2=CC(=N[N]2C3=NC(=CC(=O)N3)C)C4CC4
COCCN1C(=O)C2=C(CC(C)S2)N=C1SCC(=O)NC3=CC=CC=C3
CC1=CC=C(NC(=O)CSC2=NC(=O)N(CCN3CCOCC3)C4=C2CCCC4)C=C1
CCN1C(=O)C2=C(CC(C)S2)N=C1SCC(=O)N3CCC4=C3C=CC=C4
FC1=CC=C(NC(=O)CSC2=NC(=O)N(CCN3CCOCC3)C4=C2CCCC4)C=C1
CC1=CC=CC(=C1)NC(=O)CSC2=NC(=O)N(CCN3CCOCC3)C4=C2CCCC4
FC1=CC=CC(=C1)NC(=O)CSC2=NC(=O)N(CCN3CCOCC3)C4=C2CCCC4
FC1=C(NC(=O)CSC2=NC(=O)N(CCCN3CCOCC3)C4=C2CCC4)C=CC=C1
CC1=N[N](C(=C1)NC(=O)C2=CC=CC=C2)C3=NC(=C(C)C(=O)N3)C
CC1=CC(=CC(=C1)C)NC(=O)CSC2=NC(=O)N(CCN3CCOCC3)C4=C2CCCC4
CC1=CC=CC(=C1)NC(=O)CSC2=NC(=O)N(CCCN3CCOCC3)C4=C2CCC4
CC1=CC=C(NC(=O)CSC2=NC(=O)N(CCCN3CCOCC3)C4=C2CCC4)C=C1
FC1=CC=C(NC(=O)CSC2=NC(=O)N(CCCN3CCOCC3)C4=C2CCC4)C=C1
FC1=CC=CC(=C1)NC(=O)CSC2=NC(=O)N(CCCN3CCOCC3)C4=C2CCC4
COCCN1C(=O)C2=C(CC(C)S2)N=C1SCC(=O)NC3=C(F)C=CC=C3
CCN1C(=O)C2=C(CC(C)S2)N=C1SCC(=O)NC3=CC(=CC(=C3)C)C
CC1=CC(=CC(=C1)C)N2C(=O)C3=C(CCS3)N=C2SCC(=O)N4CCCC4
CC1=CC(=C(NC(=O)CSC2=NC(=O)N(CCN3CCOCC3)C4=C2CCCC4)C(=C1)C)C
CC1=CC=CC(=C1C)NC(=O)CSC2=NC(=O)N(CCCN3CCOCC3)C4=C2CCC4
CN(C)CCCN1C(=O)N=C(SCC(=O)NC2=CC(=C(F)C=C2)F)C3=C1CCCC3
CC1=CC(=C(NC(=O)CSC2=NC(=O)N(CCCN3CCOCC3)C4=C2CCC4)C=C1)C
O=C1C2CNCC2C(=O)N1C3=CC=CC=C3
CC1=CC=C(C=C1)N2C(=O)C3=C(CCS3)N=C2SCC(=O)N4CCCC4
ClC1=CC=C(C=C1)N2C(=O)C3=C(CCS3)N=C2SCC(=O)N4CCCCC4
COC1=CC=CC(=C1)N2C(=O)C3=C(CCS3)N=C2SCC(=O)N4CCCC4
CN(C)CCCN1C(=O)N=C(SCC(=O)NC2=CC(=C(C)C=C2)F)C3=C1CCC3
FC1=CC=CC(=C1)NC(=O)CSC2=NC(=O)N(CCCN3CCOCC3)C4=C2CCCC4
CN(C)CCCN1C(=O)N=C(SCC(=O)NC2=CC=C(C)C=C2)C3=C1CCCC3
CC1=C(NC(=O)CSC2=NC(=O)N(CCCN3CCOCC3)C4=C2CCCC4)C=CC=C1
COC1=CC=CC(=C1)C2=NN=C(O2)SCC(=O)NC3CCCCC3
FC1=CC=C(C=C1)N2C(=O)C3=C(CCS3)N=C2SCC(=O)NCC4CCCO4
O=C(CSC1=NC2=C(SCC2)C(=O)N1C3=CC=CC=C3)N4CCCCC4
O=C(CCN1C(=O)OC2=C1C=CC=C2)NC3=CC=CC=N3
CCC1=C(C)N=C(NC1=O)[N]2N=C(C)C=C2NC(=O)C3=CC(=CC=C3)C
CN(C)CCCN1C(=O)N=C(SCC(=O)NC2=CC=C(F)C=C2)C3=C1CCCC3
CC1=CC=C(C=C1)N2C(=O)C3=C(CCS3)N=C2SCC(=O)N4CCOCC4
CN(C)CC1=C(NC(=O)C2=CC=CC=C2)SC3=C1CCCC3
FC1=C(NC(=O)CSC2=NC(=O)N(CCCN3CCOCC3)C4=C2CCCC4)C=CC=C1
COC1=C(OC)C=C(C=C1)C(=O)NC2=CC=NC=C2
COC1=CC=CC(=C1)N2C(=O)C3=C(CCS3)N=C2SCC(=O)NC4CCCC4
CCC1=CC=C(NC(=O)CSC2=NC(=O)N(CCN3CCOCC3)C4=C2CCC4)C=C1
CC1=CC2=C(N=C(N)S2)C(=C1)C
CN[S](=O)(=O)C1=CC=C(C)C=C1
FC1=CC(=C(NC(=O)CSC2=NC(=O)N(CCCN3CCOCC3)C4=C2CCC4)C=C1)F
CC(C)(C)OC(=O)NC1CNCC(C)(C)C1
CCN1C(=O)C2=C(CC(C)S2)N=C1SCC(=O)NC3=CC4=C(OCCO4)C=C3
CC1CC2=C(S1)C(=O)N(C(=N2)SCC(=O)NCC3CCCO3)C4=CC=CC=C4
O=C(CSC1=NC2=C(SCC2)C(=O)N1C3=CC=CC=C3)NC4CCCCC4
CCC1=C(C)N=C(NC1=O)[N]2N=C(C)C=C2NC(=O)C3=CC=C(F)C=C3
CC1=CC(=C(NC(=O)CSC2=NC(=O)N(CCCN3CCOCC3)C4=C2CCC4)C(=C1)C)C
COC1=C(C=CC=C1)N2C(=O)C3=C(CCS3)N=C2SCC(=O)N4CCCC4
CCN1C(=O)C2=C(CC(C)S2)N=C1SCC(=O)NC3=C(OC)C=C(OC)C=C3
CCOC1=C(NC(=O)CSC2=NC3=C(SC(C)C3)C(=O)N2CC)C=CC=C1
NC1=CC=C(OC2CCCCC2)C=C1
CCSC1=C(C=CC=C1)C(=O)NC2=CC(=N[N]2C3=NC(=CC(=O)N3)C)C4CC4
CC1=CC=C(C=C1)N2C(=O)C3=C(CCS3)N=C2SCC(=O)NCC4CCCO4
CCN1C(=O)C2=C(CC(C)S2)N=C1SCC(=O)NC3=CC=CC(=C3)Cl
OC1=C(Cl)C=C(Cl)C2=C1N=CC=C2
CC1CCN(CC1)C(=O)C2=CC=C(C=C2)C(=O)N3CCC(C)CC3
CCN1C(=O)C2=C(CC(C)S2)N=C1SCC(=O)NC3=CC=C(Cl)C=C3
COCCN1C(=O)C2=C(CC(C)S2)N=C1SCC(=O)NC3=C(C)C(=CC=C3)C
CC1CC2=C(S1)C(=O)N(C)C(=N2)SCC(=O)NC3=CC=C(Br)C=C3
COCCN1C(=O)C2=C(CC(C)S2)N=C1SCC(=O)NC3=CC(=CC=C3)C
FC1=C(F)C=C(NC(=O)CSC2=NC(=O)N(CCCN3CCOCC3)C4=C2CCC4)C=C1
CC1=CC=C(C=C1)C2=CC(=NO2)C(O)=O
CC1=CC(=CC(=C1)C)N2C(=O)C3=C(CCS3)N=C2SCC(=O)N4CCOCC4
FC1=CC=C(C=C1)N2C(=O)C3=C(CCS3)N=C2SCC(=O)N4CCCCC4
NC(=O)C1=NC2=C(S1)C=CC=C2
O=C(C1CC1)N2CCC(C2)C3=NOC(=N3)C4=CC=CS4
COCCN1C(=O)C2=C(CC(C)S2)N=C1SCC(=O)NC3=C(C)C=CC(=C3)C
COCCN1C(=O)C2=C(CC(C)S2)N=C1SCC(=O)NC3=C(C)C=C(C)C=C3
CC(C)(C)C(O)CCN[S](=O)(=O)C1=CC=C(C=C1)N2CCCC[S]2(=O)=O
CCN1C(=O)C2=C(CC(C)S2)N=C1SCC(=O)NC3=CC=C(CC)C=C3
COCCN1C(=O)C2=C(CC(C)S2)N=C1SCC(=O)NC3=CC=C(F)C=C3
COCCOC1=NC2=C([N]1CCC3=CC=CC=C3)C(=O)N(C)C(=O)N2C
CC1=CC(=C(C)C=C1)NC(=O)CSC2=NC(=O)N(CCN3CCOCC3)C4=C2CCCC4
CN1CCN(CC1)CC2=C(NC(=O)C3=CC=C(F)C=C3)SC4=C2CCCC4
ClC1=CC=C(C=C1)N2C(=O)C3=C(CCS3)N=C2SCC(=O)N4CCOCC4
COCCN1C(=O)C2=C(CC(C)S2)N=C1SCC(=O)NC3=CC(=CC=C3)F
COCCN1C(=O)C2=C(CC(C)S2)N=C1SCC(=O)NC3=C(C)C=C(C)C=C3C
CC1=C(F)C=C(NC(=O)CSC2=NC(=O)N(CCN3CCOCC3)C4=C2CCCC4)C=C1
COCCN1C(=O)C2=C(CC(C)S2)N=C1SCC(=O)NC3=C(F)C=C(F)C=C3
COC1=CC=C(C=C1)C2=NN=C(O2)SCC(=O)N3CCCCC3C
CC1=CC=CC2=C1N=C(N)S2
CC1=CC2=C(C=C1)N=C(N)S2
FC1=C(F)C=C(NC(=O)CSC2=NC(=O)N(CCCN3CCOCC3)C4=C2CCCC4)C=C1
BrC1=CC=C(C=C1)N2C(=O)C3=C(CCS3)N=C2SCC(=O)NCC4CCCO4
CCN1C(=O)C2=C(CC(C)S2)N=C1SCC(=O)N3CCCC4=C3C=CC=C4
CCN1C(=O)C2=C(CC(C)S2)N=C1SCC(=O)NC3=C(OC)C=CC(=C3)OC
COC1=C(C=CC=C1)N2C(=O)C3=C(CCS3)N=C2SCC(=O)N4CCOCC4
CCC1=C(C)N=C(NC1=O)[N]2N=C(C)C=C2NC(=O)C3=CC(=C(C)C=C3)C
CC1=CC(=CC(=C1)C)N2C(=O)C3=C(CCS3)N=C2SCC(=O)NCC4CCCO4
CC1=CC(=CC(=C1)C)NC(=O)CSC2=NC(=O)N(CCCN3CCOCC3)C4=C2CCC4
COC1=CC=CC(=C1)C2=NN=C(O2)SCC(=O)N3CCC(C)CC3
CC1=C(F)C=C(NC(=O)CSC2=NC(=O)N(CCCN3CCOCC3)C4=C2CCC4)C=C1
ClC1=CC=C(C=C1)N2C(=O)C3=C(CCS3)N=C2SCC(=O)NCC4CCCO4
COC1=CC=C(C=C1)C2=NN=C(O2)SCC(=O)N3CCC(C)CC3
CC1=N[N](C(=C1)NC(=O)C2=CC=C(C=C2)C(C)(C)C)C3=NC(=C(C)C(=O)N3)C
CCC1=C(C)N=C(NC1=O)[N]2N=C(C)C=C2NC(=O)C3=CC(=CC(=C3)C)C
CCN1C(=O)C2=C(CC(C)S2)N=C1SCC(=O)N3CCN(CC3)C4=CC=CC=C4
FC1=CC(=C(NC(=O)CSC2=NC(=O)N(CCCN3CCOCC3)C4=C2CCCC4)C=C1)F
CC1CC2=C(S1)C(=O)N(C3=CC=C(F)C=C3)C(=N2)SCC(=O)NCC4CCCO4
CC1=CC=CC(=C1)NC(=O)CSC2=NC(=O)N(CCCN3CCOCC3)C4=C2CCCC4
CC1=CC=C(NC(=O)CSC2=NC(=O)N(CCCN3CCOCC3)C4=C2CCCC4)C=C1
CN1CCC(CC1)CNC(=O)NC2=CC=C(C=C2)C(C)(C)C
COC1=CC=CC(=C1)C2=NN=C(O2)SCC(=O)N3CCCCC3
COC1=CC=C(C=C1)C2=NN=C(O2)SCC(=O)N3CCCCC3
CC1=C(Cl)C=C(NC(=O)CSC2=NC(=O)N(CCN3CCOCC3)C4=C2CCCC4)C=C1
FC1=CC=C(NC(=O)CSC2=NC(=O)N(CCCN3CCOCC3)C4=C2CCCC4)C=C1
CC1=CC=CC(=C1C)NC(=O)CSC2=NC(=O)N(CCCN3CCOCC3)C4=C2CCCC4
N[S](=O)(=O)C1=CC=C(NC(=O)C2=CN=CC=C2)C=C1
CC1CCN(CC1)C(=O)CSC2=NC3=C(SCC3)C(=O)N2C4=CC=CC=C4
COC1=CC=CC(=C1)N2C(=O)C3=C(CCS3)N=C2SCC(=O)NCC4CCCO4
CC1=CC(=C(C)C=C1)NC(=O)CSC2=NC(=O)N(CCCN3CCOCC3)C4=C2CCCC4
CC1=CC=C(C=C1)N2C(=O)C3=C(CCS3)N=C2SCC(=O)N4CCCCC4
COCCN1C(=O)C2=C(CC(C)S2)N=C1SCC(=O)NC3=C(OC)C=CC=C3
COC1=CC=CC(=C1)N2C(=O)C3=C(CCS3)N=C2SCC(=O)N4CCCCC4
CC1=CC(=C(NC(=O)CSC2=NC(=O)N(CCCN3CCOCC3)C4=C2CCCC4)C=C1)C
CC1=NC(=CN=C1)C(=O)NC2=NC(=CS2)C3=CC=CC=N3
CN(C)CCCN1C(=O)N=C(SCC(=O)NC2=CC(=CC(=C2)C)C)C3=C1CCCC3
CCOC1=CC=C(NC(=O)CSC2=NC3=C(SC(C)C3)C(=O)N2CC)C=C1
COC1=CC=CC(=C1)C2=NN=C(O2)SCC(=O)N3CCCC3
[NH]1C=NC(=C1)C2=CC=CC=C2
O=C(CSC1=NC2=C(SCC2)C(=O)N1C3=CC=CC=C3)N4CCCCCC4
CCN1C(=O)C2=C(CCS2)N=C1SCC(=O)NC3=CC(=C(Cl)C=C3)Cl
COC1=CC=C(C=C1)C2=NN=C(O2)SCC(=O)N3CCCC3
CN(C)CCCN1C(=O)N=C(SCC(=O)NC2=CC(=C(C)C=C2)F)C3=C1CCCC3
CCN1C=C(C(=O)NCC#C)C(=O)C2=C1N=C(C)C=C2
COC1=CC=CC(=C1)N2C(=O)C3=C(CCS3)N=C2SCC(=O)NC4CCCCC4
CC1=CC(=C(NC(=O)CSC2=NC(=O)N(CCCN3CCOCC3)C4=C2CCCC4)C(=C1)C)C
CC(C)COC1=CC=C(C=C1)[S](=O)(=O)NCC2CCN(C)CC2
COC1=CC=CC(=C1)N2C(=O)C3=C(CCS3)N=C2SCC(=O)N4CCOCC4
CC1CC2=C(S1)C(=O)N(C(=N2)SCC(=O)NCC3CCCO3)C4=CC(=CC(=C4)C)C
COC1=C(C=CC=C1)N2C(=O)C3=C(CCS3)N=C2SCC(=O)N4CCCCC4
COC1=CC=C(C=C1)N2C(=O)C3=C(CCS3)N=C2SCC(=O)NCC4CCCO4
FC(F)(F)C1=CC=C(NC(=O)CSC2=NC(=O)N(CCN3CCOCC3)C4=C2CCCC4)C=C1
Cl.CC(C)N1CCC2=C(C1)SC(=C2C(N)=O)NC(=O)C(C)(C)C
FC1=CC=C(C=C1)N2C(=O)C3=C(CCS3)N=C2SCC(=O)N4CCCCCC4
CC1=C(Cl)C=C(NC(=O)N2CCCCC2)C=C1
CC1=C(Cl)C=CC=C1NC(=O)CSC2=NC(=O)N(CCCN3CCOCC3)C4=C2CCCC4
COC1=CC=C(C=C1)N2C(=O)C3=C(CC(C)S3)N=C2SCC(=O)NCC4CCCO4
CCC1=C(C)N=C(NC1=O)[N]2N=C(C)C=C2NC(=O)C3=CC=CC(=C3)Cl
COCCN1C(=O)C2=C(CC(C)S2)N=C1SCC(=O)N3CCC4=C3C=CC=C4
CCC1=C(C)N=C(NC1=O)[N]2N=C(C)C=C2NC(=O)C3=CC=C(Cl)C=C3
CCOC1=CC=C(C=C1)C2=NN=C(O2)SCC(=O)N3CCCCC3
COCCN1C(=O)C2=C(CC(C)S2)N=C1SCC(=O)NC3=CC(=CC(=C3)C)C
CCOC1=CC=C(C=C1)C2=NN=C(O2)SCC(=O)N3CCCC3
COC(=O)C[N]1C=NC2=C1C(=O)NC(=O)N2C
CC(C)(C)OC(=O)NC1CCC(O)CC1
CCN1C(=O)C2=C(CC(C)S2)N=C1SCC(=O)NC3=CC=C(Br)C=C3
CC1=CC(=CC(=C1)C)N2C(=O)C3=C(CCS3)N=C2SCC(=O)N4CCCCC4
COC1=C(OC)C=C(C=C1)N2C(=O)C3=C(CCS3)N=C2SCC(=O)N4CCCC4
CCOC(=O)C1=CNC2=C(C=CC(=N2)C)C1=O
CCOC1=CC=C(C=C1)C2=NN=C(O2)SCC(=O)NC3CCCCC3
NC1=NC2=C(S1)C=C(F)C=C2
OC1=CC2=C(C=CC=N2)C=C1
CCOC1=CC=C(C=C1)N2C(=O)C3=C(CCS3)N=C2SCC(=O)N4CCCC4
CCC1=C(C)N=C(NC1=O)[N]2N=C(C)C=C2NC(=O)CCC3=CC=CC=C3
COCCN1C(=O)C2=C(CC(C)S2)N=C1SCC(=O)NC3=CC=C(OC)C=C3
COCCN1C(=O)C2=C(CC(C)S2)N=C1SCC(=O)NC3=CC(=CC=C3)OC
CC(C)C1=CC=C(NC(=O)CSC2=NC(=O)N(CCN3CCOCC3)C4=C2CCC4)C=C1
CC1CCN(CC1)C(=O)CSC2=NC3=C(SCC3)C(=O)N2C4=CC=C(F)C=C4
COC1=CC=C(C=C1)C2=NN=C(O2)SCC(=O)N3CC(C)CC(C)C3
OC(=O)C1=NOC(=C1)C2=CC=CC=C2
COC1=C(OC)C=C(C=C1)C2=NN=C(O2)SCC(=O)NC3CCCCC3
OC(C[N]1C=NC=N1)(C[N]2C=NC=N2)C3=C(F)C=C(F)C=C3
COC1=CC(=CC(=C1)C2=NN=C(O2)SCC(=O)NC3CCCCC3)OC
COCCN1C(=O)C2=C(CC(C)S2)N=C1SCC(=O)NC3=CC=CC(=C3)Cl
COCCN1C(=O)C2=C(CC(C)S2)N=C1SCC(=O)NC3=CC=C(Cl)C=C3
CC1=CC(=CC(=C1)C)NC(=O)CSC2=NC(=O)N(CCCN3CCOCC3)C4=C2CCCC4
NC1=NC2=C(Cl)C=CC=C2S1
NC1=NC2=C(S1)C=C(Cl)C=C2
COC1=CC(=CC(=C1)C2=NN=C(O2)SCC(=O)N3CCCCC3)OC
CC1CCN(CC1)C(=O)CSC2=NC3=C(SCC3)C(=O)N2C4=CC=C(C)C=C4
COC1=CC=C(C=C1)N2C(=O)C3=C(CC(C)S3)N=C2SCC(=O)N4CCOCC4
COC1=CC=CC(=C1)N2C(=O)C3=C(CCS3)N=C2SCC(=O)N4CCCCCC4
COC1=C(C=CC=C1)N2C(=O)C3=C(CCS3)N=C2SCC(=O)N4CCCCCC4
CC1=C(Cl)C=C(NC(=O)CSC2=NC(=O)N(CCCN3CCOCC3)C4=C2CCC4)C=C1
CCC1=CC=C(NC(=O)CSC2=NC3=C(SC(C)C3)C(=O)N2CCOC)C=C1
ClC1=CC(=CC=C1)NC(=O)CSC2=NC(=O)N(CCCN3CCOCC3)C4=C2CCCC4
ClC1=CC=C(NC(=O)CSC2=NC(=O)N(CCCN3CCOCC3)C4=C2CCCC4)C=C1
COCCN1C(=O)C2=C(CC(C)S2)N=C1SCC(=O)N3CCCC4=C3C=CC=C4
CCC1=C(C)N=C(NC1=O)[N]2N=C(C)C=C2NC(=O)C3=C(Cl)C=C(Cl)C=C3
NC1=NC2=C(S1)C=C(Br)C=C2
CC1=CC=C(CN2CC(CC2=O)C(=O)NC3=CC=C(C=C3)C(N)=O)C=C1
CC1=CC=C(CN2CC(CC2=O)C(=O)NC3=CC(=CC=C3)C(N)=O)C=C1
CCC1=C(C)N=C(NC1=O)[N]2N=C(C)C=C2NC(=O)C3=CC=C(C=C3)C(C)(C)C
CCOC1=CC=C(C=C1)C2=NN=C(O2)SCC(=O)N3CCC(C)CC3
CCOC1=CC=C(C=C1)N2C(=O)C3=C(CCS3)N=C2SCC(=O)N4CCOCC4
COC1=C(OC)C=C(C=C1)N2C(=O)C3=C(CCS3)N=C2SCC(=O)N4CCOCC4
COC1=CC=CC(=C1)N2C(=O)C3=C(CCS3)N=C2SCC(=O)N4CCC(C)CC4
NC1=CC=NC2=C1C=CC=C2
COC1=C(OC)C=C(C=C1)N2C(=O)C3=C(CCS3)N=C2SCC(=O)N4CCCCC4
CC1=C(F)C=C(NC(=O)CSC2=NC(=O)N(CCCN3CCOCC3)C4=C2CCCC4)C=C1
NC1=NC2=C(Cl)C=C(Cl)C=C2S1
COCCN1C(=O)C2=C(CC(C)S2)N=C1SCC(=O)N3CCN(CC3)C4=CC=CC=C4
COCCN1C(=O)C2=C(CCS2)N=C1SCC(=O)NC3=CC(=C(Cl)C=C3)Cl
COCCN1C(=O)C2=C(CC(C)S2)N=C1SCC(=O)NC3=CC(=C(C)C=C3)Cl
CC(C)C1=CC=C(NC(=O)CSC2=NC(=O)N(CCN3CCOCC3)C4=C2CCCC4)C=C1
CCC1=C(C)N=C(NC1=O)[N]2N=C(C)C=C2NC(=O)C3=CC=C(Br)C=C3
CCC1=C(C)N=C(NC1=O)[N]2N=C(C)C=C2NC(=O)C3=CC=CC(=C3)Br
CCOC1=CC=C(C=C1)N2C(=O)C3=C(CCS3)N=C2SCC(=O)N4CCCCC4
CCC1=C(C)N=C(NC1=O)[N]2N=C(C)C=C2NC(=O)CCCC3=CC=CC=C3
CCCC1=CC=C(C=C1)[S](N)(=O)=O
CC1=CC=C(CN2CC(CC2=O)C(=O)NC3CCCCCC3)C=C1
COC1=C(OC)C=C(C=C1)N2C(=O)C3=C(CCS3)N=C2SCC(=O)N4CCCCCC4
CCOC1=CC=C(C=C1)N2C(=O)C3=C(CCS3)N=C2SCC(=O)NCC4CCCO4
COCCN1C(=O)C2=C(CC(C)S2)N=C1SCC(=O)NC3=C(OC)C=CC(=C3)Cl
CC1=CC=CC(=C1)C(=O)NC2=NN=C(O2)C3=CC=CC=N3
COCCN1C(=O)C2=C(CC(C)S2)N=C1SCC(=O)NC3=CC(=CC=C3)C(F)(F)F
CCSC1=C(C=CC=C1)C(=O)NC2=CC(=N[N]2C3=NC(=CC(=O)N3)C(C)C)C4CC4
O=C(NCC1CCN(CC1)C2=CN=CC=N2)C3=NC4=C(S3)C=CC=C4
CN1C(=O)N(C)C2=C([N](CC(N)=O)C(=N2)CN3CCN(CCO)CC3)C1=O
Cl.OC(=O)C1=CN(C2CC2)C3=C(C=C(F)C(=C3)N4CCNCC4)C1=O
CC1=C(Cl)C=C(NC(=O)CSC2=NC(=O)N(CCCN3CCOCC3)C4=C2CCCC4)C=C1
COC(=O)C1=NC=CC2=C1C=CC=C2
CCC1=C(C)N=C(NC1=O)[N]2N=C(C)C=C2NC(=O)C3=CC(=CC(=C3)OC)OC
CCC1=C(C)N=C(NC1=O)[N]2N=C(C)C=C2NC(=O)CSCC3=CC=CC=C3
COCCN1C(=O)C2=C(CC(C)S2)N=C1SCC(=O)NC3=CC=C(Br)C=C3
BrC1=CC=C(C=C1)N2C(=O)C3=C(CCS3)N=C2SCC(=O)N4CCCCC4
CCOC1=CC=C(C=C1)C2=NN=C(O2)SCC(=O)N3CC(C)CC(C)C3
CCC(C(=O)N1CC(C1)C2=NC(=NO2)C3=CC=CS3)C4=CC=CC=C4
CCN1C=C(C(O)=O)C(=O)C2=C1N=C(C)C=C2
FC1=CC=C(C=C1)C2=NN=C(O2)C3=CC=NC=C3
COC(=O)C1=C(SC(=N1)N)C(=O)C2=CC=CC=C2
FC(F)(F)OC1=CC=C(C=C1)N2C(=O)C3=C(CCS3)N=C2SCC(=O)N4CCOCC4
CC(C)(C)OC(=O)NC(CO)CCO
CN1CCN(CC1)C2=CC(=NC3=C(C(=N[N]23)C)C4=CC=CC=C4)C
FC1=CC=C(C=C1)C2=NN=C(O2)C3=CN=CC=C3
C1COC2=C(O1)C=CC(=C2)C3=NN=C(O3)C4=CC=NC=C4
ClC1=CC=C(S1)C2=NN=C(NC(=O)C3=CC=C(Br)S3)O2
NC(=O)C1=C(NC(=O)C2CC2)SC3=C1CCCC3
BrC1=CC=C(C=C1)N2C(=O)C3=C(CCS3)N=C2SCC(=O)N4CCCC4
BrC1=CC=C(C=C1)C2=NN=C(O2)C3=CC=NC=C3
BrC1=CC=C(C=C1)C2=NN=C(O2)C3=CN=CC=C3
Cl.O=C(CN1C(=O)OC2=C1C=CC=C2)N3CCN(CCNC(=O)C4=CC=CS4)CC3
Cl.CC(C)N1CCC2=C(C1)SC(=C2C(N)=O)NC(C)=O
[Na+].CC1=CC=CC(=C1)C2=CC=C(C=C2)[S]([O-])(=O)=O
CCN1CCN(CC1)C2=CC(=NC3=C(C(=N[N]23)C)C4=CC=CC=C4)C
Cl.CCC(=O)NC1=C(C(N)=O)C2=C(CN(C)CC2)S1
COCCN1C(=O)C2=C(CC(C)S2)N=C1SCC(=O)NC3=CC=C(OC(F)(F)F)C=C3
CC1=C(C)C(=C(NC(=O)C2CC2)S1)C(N)=O
CCOC(=O)C1=C(C)N=C2C=CC=C[N]12
C[S](=O)(=O)C1=CC=C(CC(=O)NC2=NC(=CS2)C3=CC=CC=N3)C=C1
ClC1=CC(=CC=C1)CSC2=NN=C(O2)C3=CC=NC=C3
COC1=CC=C(CC(C)(O)CNC(=O)C2=C(C)N=C3C=CC=C[N]23)C=C1
CC1CCN(CC1)C2=CC3=C(C=C2F)C(=O)C(=CN3C)C(O)=O
Cl.CCC(=O)NC1=C(C(N)=O)C2=C(CN(CC2)C(C)C)S1
[O-][N+](=O)C1=CC=C(C=C1)N2CCCNCC2
CC(=O)NC1=C(C(N)=O)C2=C(CCCC2)S1
CCCCOC1=CC=C(C=C1)[S](=O)(=O)NC
CC(=O)N1N=C(CC1C2=CC3=C(C=C2)N=CC=N3)C4=CC=C[NH]4
Cl.Cl.C1CN(CCN1)C2C3CC4CC(C3)CC2C4
CC1=C([N]2C=CC=CC2=N1)C(=O)N3CCC(C3)C4=CC=CC=C4
CCN1C=C(C(O)=O)C(=O)C2=C1C=C(N3CCNCC3)C(=C2)F
CCC(=O)NC1=C(C(N)=O)C2=C(CCC(C)C2)S1
CCC1=C(C)N=C(NC1=O)[N]2N=C(C)C=C2NC(=O)C3=CC=C(OC(C)C)C=C3
CN(C)CCNC1=CC(=NC2=C(C(=N[N]12)C)C3=CC=CC=C3)C
COCCNC1=CC(=NC2=C(C(=N[N]12)C)C3=CC=CC=C3)C
COC1=CC=C(C=C1)C2CCN(C2)C(=O)C3=C(C)N=C4C=CC=C[N]34
CC(C)CNC(=O)C[N]1C=NC2=C1C(=O)NC(=O)N2C
CN1CCN(CC1)C(=O)C2=CC3=C(S2)N=C4C=CC(=CN4C3=O)C
CC(C)[S](=O)(=O)C1=CC=C(C=C1)C(=O)NC2=NC(=CS2)C3=CC=CC=N3
CCOC(=O)C[N]1C=NC2=C1C(=O)NC(=O)N2C
CCN1CCN(CC1)C(=O)C2=CC3=C(S2)N=C4C=CC(=CN4C3=O)C
CCN1CCCC1CNC(=O)C2=C(OC)C=CC(=C2)[S](=O)(=O)N3CCCCC3
CCCNC(=O)C1=CC2=N[N](C)C(=C2C=C1)OC
CC(C)(C)C1=CC=C(C=C1)C(=O)NC2=NN=C(O2)C3=CC=NC=C3
O=C(C1CCN(CC1)C2=CC(=NC=N2)[N]3C=CN=C3)N4CCC5=C(C4)C=CC=C5
NC(=O)C1=C(NC(=O)C(F)(F)F)SC2=C1CCCC2
CN1CCN(CC1)C2=CC=C(N)C=C2
O1C(=NN=C1C2=CN=CC=C2)C3=CC=CC=C3
CCN[S](=O)(=O)C1=CC=C(NC(=O)C2=CN=CC=C2)C=C1
CCN(CC)[S](=O)(=O)C1=CC=C(NC(=O)C2=CN=CC=C2)C=C1
COC1=CC=CC2=C1OC(=O)C(=C2)C(N)=O
ClC1=C(C=CC=C1)C2=NN=C(O2)SCC3=CN=CC=C3
CC1=CC=CC(=C1)CSC2=NC=NC3=C2N=C[NH]3
CC1=CC2=C(C(C3=CC=CS3)C(=C(N)O2)C#N)C(=O)N1CC4CCCO4
CCOC1=CC=C(C=C1)[S](=O)(=O)NCC(C)O
O1C(=NN=C1C2=CC=NC=C2)C3=CC=CC=C3
CCOC(=O)C1=C(N)SC(=C1C)C(=O)N(C)C
CC[S](=O)(=O)C1=C(C=CC=C1)C(=O)NC2=NC(=CS2)C3=CC=CC=N3
CC[S](=O)(=O)C1=CC=C(C=C1)C(=O)NC2=NC(=CS2)C3=CC=CC=N3
CN(C)CCCNC1=CC(=NC2=C(C(=N[N]12)C)C3=CC=CC=C3)C
NC(=O)NC12CC3CC(CC(C3)C1)C2
COC1=CC=CC2=C1N=C(C)C=C2NC(=O)C3=CC=CC=N3
CC(C)(C)C1=CC=C(C=C1)C(=O)NC2=NN=C(O2)C3=CN=CC=C3
COC(=O)C[N]1C(=NC2=C1C(=O)N(C)C(=O)N2C)CN3CCOCC3
CC1CCC2=C(C1)SC(=C2C(N)=O)NC(=O)C=C(C)C
CN(C)CCCNC1=CC(=NC2=C(C=N[N]12)C3=CC=CC=C3)C
CC1=C(C)C=C(C=C1)C(=O)NC2=NN=C(O2)C3=CN=CC=C3
CCCC(=O)NC1=C(C(N)=O)C2=C(CN(CC2)C(=O)OCC)S1
CC1=NC2=N[N]3C(=CC(=NC3=C2C(=C1)C)C)NCC4=CC=CC=N4
NC1=CC=CC(=C1)OCCO
ClC1=CC=C(S1)C(=O)NC2=NN=C(O2)C3=CC=C(Cl)S3
CC(C)(C)C1=CC=C(C=C1)C(=O)NC2=NN=C(O2)C3=CC=CC=N3
CN1C(=O)N(C)C2=C([N](CC(N)=O)C(=N2)CN3CCOCC3)C1=O
O=C(NCCC1=CSC=C1)C2=NC3=C(S2)C=CC=C3
CC1=C(C=CC=C1)C(=O)NC2=NN=C(O2)C3=CC=CC=N3
CC1=NC2=C(C=N[N]2C(=C1)O)C3=CC=CC=C3
COCCNC1=CC(=NC2=C(C(=N[N]12)C)C3=CC=C(C)C=C3)C
C[S](=O)(=O)C1=CC=C(C=C1)C(=O)NC2=NC(=CS2)C3=CC=NC=C3
C[S](=O)(=O)C1=CC(=CC=C1)C(=O)NC2=NC(=CS2)C3=CC=CC=N3
CC1=C([N]2C=CC=CC2=N1)C(=O)NCCC3=CC=C(F)C=C3
CC1=NC2=C(C=N[N]2C(=C1C)O)C3=CC=CC=C3
CC1=CC=CC(=C1)C(=O)NC2=NN=C(O2)C3=CC=NC=C3
BrC1=CC=C(S1)C(=O)NC2=NC(=CS2)C3=CC=CC=N3
CC1=CC=C(C=C1)C(=O)NC2=NN=C(O2)C3=CC=NC=C3
COC1=C(OC)C(=CC(=C1)C2=NN=C(O2)C3=CN=CC=C3)OC
COC(=O)N1CCC2=C(C1)SC(=C2C(N)=O)NC(=O)C3CCCCC3
COC(=O)C1=C([N](CC(=O)C2=CC=CC=C2)N=N1)C(=O)OC
COC(=O)C1=C([N](CC(=O)C2=CC=C(F)C=C2)N=N1)C(=O)OC
CN1C(=O)NC(=O)C2=C1N=C(CN3CCOCC3)[N]2CC(N)=O
CCC1=C(C)N=C(NC1=O)[N]2N=C(C)C=C2NC(=O)C3=C(SC)C=CC=C3
Cl.NC1=CC=C(OCC#C)C=C1
CN1CCN(CC1)CC(=O)NC2=C(C(N)=O)C3=C(CCCC3)S2.OC(=O)C(O)=O.OC(=O)C(O)=O
CC1=CC=CC(=C1)C(=O)N2CCN(CC2)C3=C(N=C(O3)C4=CC=CS4)C#N
CC(=O)N1N=C(CC1C2=C[N](N=C2C)C3=CC=CC=C3)C4=CC=CS4
BrC1=CC=C(CSC2=NC=NC3=C2N=C[NH]3)C=C1
COC1=CC=C(C=C1)\C=C2/SC(=NC2=O)N3CCN(C)CC3
CC(C)(C)C(=O)NC12CC3CC(CC(C3)C1)C2
CCCC(=O)NC1=CC2=C(C=C1)C(=O)N(C)C2=O
COC1=CC=C(C=C1)[S](=O)(=O)C(CN)C2=CC=CS2
CN1C(=O)NC(=O)C2=C1N=C[N]2CC(O)=O
C[S](=O)(=O)C1=C(C=CC=C1)C(=O)NC2=NC(=CS2)C3=CC=CC=N3
C[S](=O)(=O)C1=CC=C(C=C1)C(=O)NC2=NC(=CS2)C3=CC=CC=N3
C[S](=O)(=O)C1=CC=C(C=C1)C(=O)NC2=NC(=CS2)C3=CN=CC=C3
Cl.CN1CCC2=C(C1)SC(=C2C(N)=O)NC(=O)C3=CC=CS3
COC(=O)C1=CC(=CC(=C1)[N+]([O-])=O)[N+]([O-])=O
O=C(NC1=NC(=CS1)C2=CC=CC=N2)C3=CC4=C(OCCO4)C=C3
CSC1=C(C=CC=C1)C(=O)NC2=NC(=CS2)C3=CC=CC=N3
O=C(NC1=NC(=CS1)C2=CC=CC=N2)C3=CC=C(C=C3)C#N
CCSC1=C(C=CC=C1)C(=O)NC2=NC(=CS2)C3=CC=CC=N3
CCSC1=CC=C(C=C1)C(=O)NC2=NC(=CS2)C3=CC=CC=N3
CNC(=O)C1=C(NC(=O)C2CC2)SC3=C1CCC3
CCCCC(=O)NC1=C(C(N)=O)C2=C(CCCC2)S1
CN(CCCC(=O)NC1=CC=NC=C1)[S](=O)(=O)C2=CC=C(Cl)C=C2
CC1=C(C=CC=C1)C(=O)N2CCN(CC2)C3=C(N=C(O3)C4=CC=CS4)C#N
Cl.CN1CCC2=C(C1)SC(=C2C(N)=O)NC(=O)C3=CC=C(Cl)S3
BrC1=CC(=CC=C1)C(=O)NC2=NN=C(O2)C3=CN=CC=C3
O=C(CCCN1N=NC2=C(C=CC=C2)C1=O)N3CCN(CC3)CC4=CC5=C(OCO5)C=C4
CC1=CC=C(C=C1)C(=O)N2CCN(CC2)C3=C(N=C(O3)C4=CC=CS4)C#N
COC1=CC=CC(=C1OC)C(=O)NC2=NC(=CS2)C3=CC=CC=N3
FC1=C(C=CC=C1)C(=O)NC2=NN=C(O2)C3=CC=CC=N3
FC1=CC(=CC=C1)C(=O)NC2=NN=C(O2)C3=CN=CC=C3
ClC1=C(C=CC=C1)C(=O)NC2=NN=C(O2)C3=CN=CC=C3
ClC1=CC(=CC=C1)C(=O)NC2=NN=C(O2)C3=CN=CC=C3
Cl.CCN1CCC2=C(C1)SC(=C2C(N)=O)NC(=O)C3=CC=CS3
ClC1=CC=C(S1)C(=O)NC2=NN=C(O2)C3=CC=CC=C3
COC(=O)C1=C([N](CC(=O)C2=C(OC)C=CC=C2)N=N1)C(=O)OC
COC(=O)C1=C([N](CC(=O)C2=CC(=CC=C2)OC)N=N1)C(=O)OC
COC(=O)C1=C([N](CC(=O)C2=CC=C(OC)C=C2)N=N1)C(=O)OC
FC1=CC=C(C=C1)C2=CSC(=N2)NC(=O)C3=CC=NC=C3
CC(=O)NCC1CN(C(=O)O1)C2=CC3=C(OCO3)C=C2
Cl.CC(C)N1CCC2=C(C1)SC(=C2C(N)=O)NC(=O)C3=CC=CS3
O=C1CC(CN1CC2CCCCC2)C3=NC(=NO3)C4=CC=CS4
BrC1=C(C=CC=C1)C(=O)NC2=NC(=CS2)C3=CC=NC=C3
C1CN(CCC1N2CCN(CC2)C3=CC=CC=C3)CC4=CC=CC=C4
CNC(=O)C1=C(NC(C)=O)SC2=C1CCCC2
CCN1C=C(C(O)=O)C(=O)C2=C1C(=CC=C2)F
CC(OC1=CC=CC=C1)C(=O)NC2=NC(=CS2)C3=CC=NC=C3
CNC(=O)C1=C(NC(=O)C2CC2)SC3=C1CCCC3
CC1CN(CC(C)O1)C2=NC(=O)\C(S2)=C/C3=CC=C(C=C3)N(C)C
COC1=CC(=C(OC)C=C1)C(=O)NC2=NC(=CS2)C3=CC=CC=N3
COC1=CC(=CC=C1)N2CCN(CC2)C3CCN(CC3)CC4=CC=CC=C4
O=C(NC1=NN=C(O1)C2=CC=CC=N2)C3=CC=C(C=C3)C#N
COC(=O)C1=CC(=N[NH]1)C2=CC=C(C)C=C2
CC(=O)N1N=C(CC1C2=C(O)C=CC=C2)C3=CC=CC=N3
CCCCC(=O)NC1=C(C(N)=O)C2=C(CCC(C)C2)S1
CC(=O)NC1=C(C(N)=O)C2=C(CN(CC2)C(C)=O)S1
CNC(=O)C1=C(NC(=O)C(C)(C)C)SC2=C1CCC2
Cl.CN1CCC2=C(C1)SC(=C2C(N)=O)NC(=O)CC3=C(C)C=C(C)C=C3
ClC1=CC=C(S1)C(=O)NC2=NN=C(O2)C3=CC=C(Br)S3
CC(=O)N1CCC2=C(C1)SC(=C2C(N)=O)NC(=O)C3CCCCC3
CN(C)C1=CC=C(C=C1)\C=C2\SC(=NC2=O)N3CCN(CCC#N)CC3
COC(=O)C1=CC(=N[NH]1)C2=CC=CC=C2
CN(C)C1=CC=C(C=C1)\C=C2\SC(=NC2=O)N3CCN(CC3)C(C)=O
CCCCC(=O)NC1=CC2=C(C=C1)C(=O)NC2=O
CSC1=CC=C(C=C1)C(=O)NC2=NC(=CS2)C3=CC=CC=N3
CCC1=CC=C(C=C1)C2=N[NH]C(=C2)C(=O)OC
CCC(=O)NC1=C(C(=O)NC)C2=C(CCCC2)S1
CC1CCC2=C(C1)C(=C(NC(=O)C3=CC=CS3)S2)C(N)=O
CC(=O)N1CCC2=C(C1)SC(=C2C(N)=O)NC(=O)C3CC3
Cl.CN1CCC2=C(C1)SC(=C2C(N)=O)NC(=O)CC3=CC=C(F)C=C3
OCCNC(=O)NC12CC3CC(CC(C3)C1)C2
COC1=CC(=C(C=C1)C2=NN(C(C2)C3=CC=C(F)C=C3)C(C)=O)OC
ClC1=CC(=CC(=C1)C(=O)NC2=NN=C(O2)C3=CN=CC=C3)Cl
CNC(=O)C1=C(NC(=O)C2CC2)SC3=C1CCCCC3
CCCCOC1=CC=C(C=C1)[S](=O)(=O)NCC=C
CC(CCC(O)=O)C1CCC2C3C(O)CC4CC(O)CCC4(C)C3CC(O)C12C
CCC(=O)NC1=C(C(N)=O)C2=C(CN(CC2)C(C)=O)S1
COC1=CC(=CC(=C1)C(=O)NC2=NC(=CS2)C3=CC=CC=N3)OC
ClC1=CC=C(C=C1)C(=O)NC2=NC(=CS2)C3=CC=CC=N3
CCOC1=CC=C(CC(=O)NC2=NC(=CS2)C3=CC=CC=N3)C=C1
CSC1=CC=CC(=C1)C(=O)NC2=NC(=CS2)C3=CC=CC=N3
FC1=CC=CC(=C1)OCC(=O)NC2=NC(=CS2)C3=CC=NC=C3
FC1=C(CC(=O)N2CCC(C2)C3=CC=CC=C3)C=CC=C1
ClC1=CC=C(C=C1)C(=O)N2CCN(CC2)C3=C(N=C(O3)C4=CC=CS4)C#N
ClC1=CC(=CC=C1)C(=O)N2CCN(CC2)C3=C(N=C(O3)C4=CC=CS4)C#N
ClC1=CC(=CC=C1)C(=O)NC2=NC(=CS2)C3=CC=NC=C3
ClC1=CC=C(S1)C(=O)NC2=NN=C(O2)C3=CC=C(Cl)C=C3
CC(=O)NC1=C(C)C=C(C=C1)N2C(=NC3=C(C=CC=C3)C2=O)C
CCC(=O)OCN1N=NC2=C(C=CC=C2)C1=O
COC1=CC=CC(=C1)C(=O)N2CCN(CC2)C3=C(N=C(O3)C4=CC=CS4)C#N
CNC(=O)C1=C(NC(=O)C2CC2)SC3=C1CCC(C)C3
OCCN1CCN(CC1)CNC(=O)C2=CN=CC=N2
CCOC(=O)N1CCC2=C(C1)SC(=C2C(N)=O)NC(C)=O
Cl.CCN1CCC2=C(C1)SC(=C2C(N)=O)NC(=O)C3=CC=C(Cl)S3
OC(=O)CC1OC(=O)C2=C1C=CC=C2
Cl.CN1CCC2=C(C1)SC(=C2C(N)=O)NC(=O)C3=CC=C(Br)S3
COC1=C(OC)C(=CC(=C1)C(=O)NC2=NC(=CS2)C3=CC=CC=N3)OC
O=C(NC1=CC=CS1)NC2=NC(=CS2)C3=CC=CC=N3
Cl.NCC(C1=CC=CS1)[S](=O)(=O)C2=CC=C(F)C=C2
CN1C(=O)NC(=O)C2=C1N=C[N]2CC(=O)NCCO
CCSC1=CC=CC(=C1)C(=O)NC2=NC(=CS2)C3=CC=CC=N3
NC1=NC(=O)N(C=C1)C2OC(CO)C(O)C2(F)F
NC(=O)C1=CC2=C(OC1=O)C=CC=C2
NC(=O)C1=C(NC(=O)C2=CC=CS2)SC3=C1CCCC3
CC(C)(CO)NC(=O)NC12CC3CC(CC(C3)C1)C2
CCCC(=O)NC1=C(C(N)=O)C2=C(CN(CC2)C(C)=O)S1
N[S](=O)(=O)C1=CC=C2NC(=O)C3=CC=CC1=C23
CNC(=O)C1=C(NC(=O)C(C)(C)C)SC2=C1CCCC2
CCOCC(=O)NCC1CN(C(=O)O1)C2=CC3=C(OCO3)C=C2
COC(=O)C1=NOC(=C1)C2=CC(=C(OC)C(=C2)OC)OC
COCC(=O)OCN1N=NC2=C(C=CC=C2)C1=O
Cl.CC(C)N1CCC2=C(C1)SC(=C2C(N)=O)NC(=O)C3=CC=C(Cl)S3
Cl.CN1CCC2=C(C1)SC(=C2C(N)=O)NC(=O)C3=CC=C(C)C=C3
CCCCC(=O)NC1=C(C(N)=O)C2=C(CN(CC2)C(C)=O)S1
CCN1C=C(C(=O)OCC(=O)NC2=C(C)C=CC=C2)C(=O)C3=C1N=C(C)C=C3
Cl.CN1CCC2=C(C1)SC(=C2C(N)=O)NC(=O)CC3=CC(=CC=C3)C
CC1=CC2=C(C(C3=CC=CS3)C(=C(N)O2)C#N)C(=O)N1CC4=CN=CC=C4
CC1=CC2=C(C(C3=CN=CC=C3)C(=C(N)O2)C#N)C(=O)N1CC4=CC=CS4
CC1=CC2=C(C(C3=CC=CS3)C(=C(N)O2)C#N)C(=O)N1CC4=CC=CC=N4
CC(=O)C1=CC=C(NC(=O)CSC2=NC(=O)N(CCO)C3=C2CCCC3)C=C1
CCOC(=O)N1CCC2=C(C1)SC(=C2C(N)=O)NC(=O)C3CC3
CCC1=C(C)N=C(NC1=O)[N]2N=C(C)C=C2NC(=O)C3=CC=C(C=C3)[S](=O)(=O)N(C)C
CCN1C=C(C(=O)OCC(=O)NC2=C(C)C=CC(=C2)C)C(=O)C3=C1N=C(C)C=C3
CCN1C=C(C(=O)OCC(=O)NC2=CC(=CC(=C2)C)C)C(=O)C3=C1N=C(C)C=C3
Cl.CN1CCC2=C(C1)SC(=C2C(N)=O)NC(=O)C3=CC=C(F)C=C3
NC1=CC(=C(O)C=C1)C(O)=O
Cl.CN1CCC2=C(C1)SC(=C2C(N)=O)NC(=O)C3=CC(=C(C)C=C3)C
COC1=C(O)C=C(C=C1)C2CC(=NN2C(C)=O)C3=CC=CC=C3
Cl.CN1CCC2=C(C1)SC(=C2C(N)=O)NC(=O)C3=CC=C(C=C3)C#N
CC(=O)N1N=C(CC1C2=CC=CC=C2)C3=CC(=CC=C3)O
O=C(COC1=CC=CC=C1)NCC2CN(C(=O)O2)C3=CC=CC=C3
CCC(C)NC(=O)C1=CC(=CC(=C1)[N+]([O-])=O)[N+]([O-])=O
CC1=NC2=C(C(=N[N]2C(=C1)NCC3=CN=CC=C3)C)C4=CC=CC=C4
CC1=NC2=C(C(=N[N]2C(=C1)NCC3=CC=CC=N3)C)C4=CC=CC=C4
CC1COC2=C3N1C=C(C(O)=O)C(=O)C3=CC(=C2N4CCN(C)CC4)F
CCOC(=O)C1=CC(=N[NH]1)C2=CC=CC=C2
CCN1C=C(C(=O)OCC(=O)NC2=CC=C(F)C=C2)C(=O)C3=C1N=C(C)C=C3
CCOC(=O)C1=CN(CC(=O)NC2=C(C)C=CC(=C2)C)C3=C(C=CC(=N3)C)C1=O
Cl.CC(=O)NC1=C(C(N)=O)C2=C(CN(CC2)CC3=CC=CC=C3)S1
Cl.COC1=CC=C(C=C1)C(=O)NC2=C(C(N)=O)C3=C(CN(C)CC3)S2
Cl.CN1CCC2=C(C1)SC(=C2C(N)=O)NC(=O)CC3=CC=CC=C3
Cl.COC1=CC=C(CC(=O)NC2=C(C(N)=O)C3=C(CN(C)CC3)S2)C=C1
COC1=C(O)C=C(C=C1)C2CC(=NN2C(C)=O)C3=CC=C(C)C=C3
CCCCOC1=CC=C(C=C1)C(O)=O
Cl.NCC(C1=CC=CS1)[S](=O)(=O)C2=CC=C(Cl)C=C2
Cl.CN1CCC2=C(C1)SC(=C2C(N)=O)NC(=O)C3=CC=C(Cl)C=C3
CCCCC(=O)NC1=NC(=CS1)C2=CC=CC=N2
C[S](=O)(=O)NC1=CC=C(C=C1)C2=NN(C(C2)C3=CN=CC=C3)[S](C)(=O)=O
COC1=C(OC)C=C(C=C1)N2C(=O)C3=C(CCS3)N=C2SCC(N)=O
Cl.CN1CCC2=C(C1)SC(=C2C(N)=O)NC(=O)CC3=CC4=C(OCO4)C=C3
Cl.CN1CCC2=C(C1)SC(=C2C(N)=O)NC(=O)C3=CC4=C(OCO4)C=C3
CCOC1=C(C=CC=C1)\C=C2\SC(=NC2=O)N3CCCC3
COC1=CC=CC(=C1)C2NC(=O)NC(=C2C(=O)NC3=C(C)C=C(C)C=C3)C
CC1=C(C(NC(=O)N1)C2=CC=CC=C2)C(=O)NC3=C(C)C=CC=C3
CN1C(=O)C2=C(C=C(NC(=O)C3=CC=C(C=C3)[S](C)(=O)=O)C=C2)C1=O
Cl.CCN1CCC2=C(C1)SC(=C2C(N)=O)NC(=O)C3=CC=C(C=C3)C#N
Cl.CC(C)N1CCC2=C(C1)SC(=C2C(N)=O)NC(=O)C3=CC=CC=C3
COC(=O)C(C)SC1=NC2=C(SCC2)C(=O)N1C3=CC=C(Cl)C=C3
OC(=O)C1=CC=C(OC2CCCCC2)C=C1
Cl.CCN1CCC2=C(C1)SC(=C2C(N)=O)NC(=O)C3=CC=C(F)C=C3
Cl.CN1CCC2=C(C1)SC(=C2C(N)=O)NC(=O)C3=CC=C(C=C3)C(C)=O
O=C(N1CCN(CC1)C2=CC=CC=C2)C3=C4C=C[NH]C4=CC=C3
Cl.CC(C)N1CCC2=C(C1)SC(=C2C(N)=O)NC(=O)C3=CC=C(C=C3)C#N
COC1=CC=CC(=C1)C2NC(=O)NC(=C2C(=O)NC3=C(C)C=CC=C3)C
CN1C(=O)C2=C(C=C(NC(=O)C3=C(C)C=C(C)C=C3)C=C2)C1=O
COC1=C(OC)C=C(NC(=O)C2=CC=C(C)C=C2)C=C1
COC(=O)C(C)SC1=NC2=C(SCC2)C(=O)N1C3=CC=CC=C3
COC1=CC=CC(=C1)C2=NN(C(C2)C3=CC=CC=C3)C(C)=O
NC(=O)C1=C(NC(=O)C2=C(F)C=CC=C2)SC3=C1CCCC3
CC1=NC2=C(C(=N[N]2C(=C1)NCCC[N]3C=CN=C3)C)C4=CC=CC=C4
Cl.CCN1CCC2=C(C1)SC(=C2C(N)=O)NC(=O)C3=C(F)C=CC=C3F
Cl.CCN1CCC2=C(C1)SC(=C2C(N)=O)NC(=O)CC3=CC=CC=C3
Cl.CCN1CCC2=C(C1)SC(=C2C(N)=O)NC(=O)C3=CC=C(C)C=C3
CCN(CC)C1=CC=C(C=C1)\C=C2\SC(=NC2=O)N3CCCC3
COC1=C(C=CC=C1)C2=C3N=C(C)C=C(NCC4=CC=CC=N4)[N]3N=C2C
CC1=CC=C(C=C1)C2NC(=O)NC(=C2C(=O)NC3=C(C)C=CC=C3)C
CN(C)CCN1C(C2=CC=CC(=C2)Cl)C3=C(OC4=C(C=CC=C4)C3=O)C1=O
CCN1C=C(C(=O)OCC(=O)NC2=C(CC)C=CC=C2)C(=O)C3=C1N=C(C)C=C3
COC1=C(OC)C=C(C=C1)\C=C2\SC(=NC2=O)N3CCN(CC3)C(C)=O
CC1=CC=C(C=C1)N2C(=O)CC(N3CCN(CC3)CC4=CC=CC=C4)C2=O
Cl.CN1CCC2=C(C1)SC(=C2C(N)=O)NC(=O)COC3=CC=CC=C3
CN1C(=O)N(C)C2=C([N](CC(=O)NCC3=CC=CC=C3)C=N2)C1=O
CC(=O)N1N=C(CC1C2=CC=CO2)C3=CC(=CC=C3)O
CC(=O)N1N=C(CC1C2=C(O)C=CC=C2)C3=CN=CC=C3
COC1=C(NC(=O)C2=C(C)NC(=O)NC2C3=CC=C(C)C=C3)C=CC=C1
CCN(CC)C1=CC=C(C=C1)\C=C2\SC(=NC2=O)N3CCN(CC3)C(C)=O
O=C(NCCN1CCN(CC1)C2=CC=CC=C2)C3=CC4=C(OCO4)C=C3
CCN1CCC2=C(C1)SC(=C2C(N)=O)NC(=O)C3=C(C)C=CC(=C3)C
COC1=C(C=CC=C1)C2=C3N=C(C)C=C(NCC4=CC=CC=N4)[N]3N=C2
Cl.COC(=O)C1=CC=C(C=C1)C(=O)NC2=C(C(N)=O)C3=C(CN(C)CC3)S2
CC1=C(C(NC(=O)N1)C2=CC=C(F)C=C2)C(=O)NC3=C(C)C(=CC=C3)C
COC1=C(C=CC=C1)C2NC(=O)NC(=C2C(=O)NC3=C(C)C(=CC=C3)C)C
COC1=CC=CC(=C1OC)C2CC(=NN2C(C)=O)C3=CC=CC=C3
Cl.CC(C)N1CCC2=C(C1)SC(=C2C(N)=O)NC(=O)C3=CC=C(F)C=C3
Cl.CCN1CCC2=C(C1)SC(=C2C(N)=O)NC(=O)C3=CC=C(OC)C=C3
Cl.CN1CCC2=C(C1)SC(=C2C(N)=O)NC(=O)C3=CC4=C(CCCC4)C=C3
Cl.CCOC1=CC=C(C=C1)C(=O)NC2=C(C(N)=O)C3=C(CN(C)CC3)S2
COC1=C(C=CC=C1)C2CC(=NN2C(C)=O)C3=CC=CC=C3
COC1=C(NC(=O)C2=C(C)NC(=O)NC2C3=C(F)C=CC=C3)C=CC=C1
CC1=C(C(NC(=O)N1)C2=C(F)C=CC=C2)C(=O)NC3=CC=CC=C3
CC1=C(C(NC(=O)N1)C2=C(F)C=CC=C2)C(=O)NC3=C(C)C=CC(=C3)C
Cl.CC(C)N1CCC2=C(C1)SC(=C2C(N)=O)NC(=O)CC3=CC=CC=C3
Cl.CC(C)N1CCC2=C(C1)SC(=C2C(N)=O)NC(=O)C3=CC=C(Br)S3
COC1=CC=C(C=C1)C2=COC3=C(C=CC(=C3)OCC#N)C2=O
Cl.CN1CCC2=C(C1)SC(=C2C(N)=O)NC(=O)C3=C(Cl)C=C(Cl)C=C3
COC1=CC=CC(=C1)C2NC(=O)NC(=C2C(=O)NC3=C(OC)C=CC=C3)C
COC1=CC=C(C=C1)C2NC(=O)NC(=C2C(=O)NC3=C(OC)C=CC=C3)C
CC1=C(C(NC(=O)N1)C2=C(F)C=CC=C2)C(=O)NC3=C(C)C(=CC=C3)C
Cl.CCCN1CCC2=C(C1)SC(=C2C(N)=O)NC(=O)CC3=CC=C(F)C=C3
NC(=O)C1=C(NC(=O)CC2=CC=C(F)C=C2)SC3=C1CCCCC3
Cl.COC(=O)N1CCN(CCNC(=O)C2=CC=C(O2)[N+]([O-])=O)CC1
Cl.CC(C)N1CCC2=C(C1)SC(=C2C(N)=O)NC(=O)C3=CC=C(C)C=C3
CCC(C)SC1=NC2=C(SCC2)C(=O)N1C3=CC=C(Cl)C=C3
COC1=C(OC)C=C(C=C1)C2=COC3=C(C2=O)C(=CC(=C3)O)OC
CCOC1=CC(=CC2=C1C(=O)C=C(O2)C3=CC=CC=C3)O
COC1=CC=CC(=C1)C2NC(=O)NC(=C2C(=O)NC3=CC=CC=C3)C
ClC1=CC=C(C=C1)N2CC(CNC(=O)CC3CCCCC3)CC2=O
COC1=CC=C(C=C1)C2NC(=O)NC(=C2C(=O)NC3=C(F)C=CC=C3)C
CC1=C(C(NC(=O)N1)C2=C(F)C=CC=C2)C(=O)NC3=C(C)C=C(C)C=C3
CC1=C(C(NC(=O)N1)C2=CC=C(F)C=C2)C(=O)NC3=C(C)C=CC(=C3)C
COC1=C(C=CC=C1)C2NC(=O)NC(=C2C(=O)NC3=C(F)C=CC=C3)C
COC1=CC=CC(=C1)C2NC(=O)NC(=C2C(=O)NC3=C(F)C=CC=C3)C
NC(=O)C1=C(NC(=O)C2=C(F)C=CC=C2F)SC3=C1CCCC3
CC1=C(C(NC(=O)N1)C2=CC=C(C)C=C2)C(=O)NC3=C(F)C=CC=C3
CC1=C(C(NC(=O)N1)C2=CC=C(F)C=C2)C(=O)NC3=C(F)C=CC=C3
COC1=CC=CC(=C1OC)C2CC(=NN2C(C)=O)C3=CC=C(C)C=C3
NC(=O)C1=C(NC(=O)C2=CC=C(C=C2)C#N)SC3=C1CCCC3
CC1=NC2=C(C=N[N]2C(=C1)NCC3=CN=CC=C3)C4=CC=CC=C4
COC1=CC=C(C=C1)C2NC(=O)NC(=C2C(=O)NC3=C(C)C(=CC=C3)C)C
Cl.CCN1CCC2=C(C1)SC(=C2C(N)=O)NC(=O)C3=CC=C(C=C3)C(C)=O
COC1=CC=CC(=C1OC)C(=O)NC2=C(C(N)=O)C3=C(CCC3)S2
CCCNC(=O)NC12CC3CC(CC(C3)C1)C2
Cl.CN1CCC2=C(C1)SC(=C2C(N)=O)NC(=O)C3=CC(=CC=C3)C(F)(F)F
Cl.COC1=CC(=CC(=C1)C(=O)NC2=C(C(N)=O)C3=C(CN(C)CC3)S2)OC
Cl.COC1=C(OC)C=C(C=C1)C(=O)NC2=C(C(N)=O)C3=C(CN(C)CC3)S2
Cl.CCC(=O)NC1=C(C(N)=O)C2=C(CN(CC2)CC3=CC=CC=C3)S1
COC1=C(OC)C=C(C=C1)C2NC(=O)NC(=C2C(=O)NC3=C(C)C=CC=C3)C
CCOC1=CC2=C(C=C1)C(=O)\C(O2)=C\C3=CC(=CC=C3)O
CC1=C(C(NC(=O)N1)C2=CC=C(F)C=C2)C(=O)NC3=CC=CC=C3
COC1=C(C=CC=C1)C2NC(=O)NC(=C2C(=O)NC3=C(C)C=CC(=C3)C)C
CCOC(=O)CSC1=NC2=C(SCC2)C(=O)N1C3=CC=C(Cl)C=C3
COC(=O)N1CCC2=C(C1)SC(=C2C(N)=O)NC(=O)C3=C(Cl)C=CC=C3
CCCOC1=C(C=CC=C1)\C=C2\SC(=NC2=O)N3CCCC3
C=CCOC1=C(C=CC=C1)\C=C2\SC(=NC2=O)N3CCCC3
C=CCOC1=CC=C(C=C1)\C=C2\SC(=NC2=O)N3CCCC3
Cl.CN1CCC2=C(C1)SC(=C2C(N)=O)NC(=O)CCOC3=CC=CC=C3
ClC1=C(NC(=O)NC2=NC(=CS2)C3=CC=CC=N3)C=CC=C1
CN1C(=O)NC(=O)C2=C1N=C[N]2CC(=O)NCC3=CC=CC=C3
COC1=C(C=CC=C1)C(=O)NC2=C(C#N)C3=C(CCC3)S2
COC1=CC=CC(=C1)C2NC(=O)NC(=C2C(=O)NC3=CC=C(C)C=C3)C
COC1=CC=C(C=C1)C2NC(=O)NC(=C2C(=O)NC3=CC=C(C)C=C3)C
Cl.CC(C)N1CCC2=C(C1)SC(=C2C(N)=O)NC(=O)C3=CC=C(C=C3)C(C)=O
CCOC(=O)CSC1=NC2=C(SCC2)C(=O)N1C3=CC=CC=C3
COC1=CC=C(OC(C)C(=O)NC2=C(C)C=C(C)C=C2)C=C1
CC1=CC=C(C=C1)C2=C3N=C(C)C=C(NCC4=CC=CC=N4)[N]3N=C2C
COC1=CC2=C(C=C1)C(=O)C(=CO2)C3=CC(=C(OC)C=C3)OC
CC1=C(C=CC=C1)C(=O)NC2=C(C#N)C3=C(CCC3)S2
Cl.CCN1CCC2=C(C1)SC(=C2C(N)=O)NC(=O)COC3=CC=CC=C3
COC1=CC(=C(C=C1)C2CC(=NN2C(C)=O)C3=CC=CC=C3)OC
CC(=O)N1CCC2=C(C1)SC(=C2C#N)NC(=O)C3=CC=CS3
COC1=CC=CC(=C1)C2NC(=O)NC(=C2C(=O)NC3=C(C)C=CC(=C3)C)C
CC1=CC=C(C=C1)C2=C3N=C(C)C=C(NCC4=CN=CC=C4)[N]3N=C2C
CCC(C)N[S](=O)(=O)C1=CC=C(C=C1)C2CCCCC2
COC1=CC=CC(=C1)C2CC(=NN2C(C)=O)C3=CC(=C(OC)C=C3)OC
CCCOC1=CC=C(C=C1)\C=C2\SC(=NC2=O)N3CCCC3
COC1=CC2=C(C(=O)C(=CO2)C3=C(OC)C=CC=C3)C(=C1)OC
COC1=CC2=C(C=C1)C(=O)\C(O2)=C\C3=CC(=C(O)C=C3)OC
CC1=C(C(NC(=O)N1)C2=C(F)C=CC=C2)C(=O)NC3=CC=C(F)C=C3
CC1=C(C(NC(=O)N1)C2=CC=C(F)C=C2)C(=O)NC3=CC=C(F)C=C3
Cl.CC(C)OC1=CC=C(C=C1)C(=O)NC2=C(C(N)=O)C3=C(CN(C)CC3)S2
CC1=C(C(NC(=O)N1)C2=CC=CC(=C2)Cl)C(=O)NC3=C(C)C=CC=C3
Cl.CCN1CCC2=C(C1)SC(=C2C(N)=O)NC(=O)C3=CC(=C(C)C=C3)C
CCOC1=C(NC(=O)C2=C(C)NC(=O)NC2C3=CC=C(OC)C=C3)C=CC=C1
[O-][N+](=O)C1=CC=C(O1)C(=O)N2CCN(CC2)CC3=CC=CC=C3
CCCOC1=NC2=C([N]1CC3=CC=C(F)C=C3)C(=O)N(C)C(=O)N2C
COC(=O)N1CCC2=C(C1)SC(=C2C(N)=O)NC(=O)C3=CC=CC=C3
CCN(CC)C1=CC=C(C=C1)\C=C2\SC(=NC2=O)N3CCN(CCC#N)CC3
CC1CCC2=C(C1)C(=C(NC(=O)C3=C(F)C=CC=C3)S2)C(N)=O
CCC(=O)N1N=C(CC1C2=CC=CO2)C3=C(O)C=CC=C3
CC1CCN(CC1)C2=NC(=O)\C(S2)=C/C3=CC=CC=C3
CC(C)(C)NC(=O)NC12CC3CC(CC(C3)C1)C2
Cl.CCN1CCC2=C(C1)SC(=C2C(N)=O)NC(=O)C3=CC=C(Cl)C=C3
Cl.CN1CCC2=C(C1)SC(=C2C(N)=O)NC(=O)C3=CC=C(Br)C=C3
COC(=O)C1=CC(=N[NH]1)C2=C(C)C=C(C)C=C2
CC1=NC2=C(C=N[N]2C(=C1C)NCC3=CN=CC=C3)C4=CC=CC=C4
Cl.CC(C)C(=O)NC1=C(C(N)=O)C2=C(CN(CC2)CC3=CC=CC=C3)S1
COC1=CC2=C(C=C1)C(=O)\C(O2)=C\C3=C(O)C=CC=C3
NC(=O)C1=C(NC(=O)C2=C(F)C=CC=C2)SC3=C1CCCCC3
CCSC1=CC=C(C=C1)C(=O)NC2=C(C(N)=O)C3=C(CCC3)S2
CCN1C\C(=C/C2=CC=C(F)C=C2)C3=C(C1)C(C4=CC=C(F)C=C4)C(=C(N)O3)C#N
COC(=O)C1=NOC(=C1)C2=CC=CC=C2
CCCOC1=NC2=C([N]1C)C(=O)N(CC3=CC=CC=C3)C(=O)N2C
COC1=CC(=C(C=C1)C2NC(=O)NC(=C2C(=O)NC3=C(C)C=CC=C3)C)OC
CSC1=C(C=CC=C1)C(=O)NC2=C(C(N)=O)C3=C(CCCC3)S2
COC1=C(C=CC=C1)C(=O)NC2=C(C#N)C3=C(CCCC3)S2
CCCCC(=O)NC1=C(C(N)=O)C2=C(CN(CC2)C(=O)OCC)S1
CCC1=C(NC(=O)C(C)OC2=CC=C(OC)C=C2)C=CC=C1
CC1=NC2=C(C=N[N]2C(=C1C)NCC3=CC=CC=N3)C4=CC=CC=C4
COC1=CC=CC(=C1)C(=O)NC2=C(C(N)=O)C3=C(CCC(C)C3)S2
COC1=CC=C(C=C1)C2CC(=NN2C(C)=O)C3=CC(=C(OC)C=C3)OC
COC1=CC=C(NC(=O)C2=C(C)NC(=O)NC2C3=CC=C(C)C=C3)C=C1
COC1=C(OC)C=C(C=C1)C2NC(=O)NC(=C2C(=O)NC3=C(F)C=CC=C3)C
CCOC(=O)N1CCC2=C(C1)SC(=C2C(N)=O)NC(=O)C3CCCCC3
CC1=C(C)C(=C(NC(=O)C2=CC3=C(CCCC3)C=C2)S1)C(N)=O
CC1=CC=C(C=C1)C2=C3N=C(C)C=C(NCC4=CC=CC=N4)[N]3N=C2
CCN1C=C(C(=O)OCC(=O)NC2=CC=C(Br)C=C2)C(=O)C3=C1N=C(C)C=C3
O=C(CCN1C(=O)OC2=C1C=CC=C2)NCC3=CC=CS3
COC1=CC=CC(=C1)C2NC(=O)NC(=C2C(=O)NC3=C(Cl)C=CC=C3)C
COC1=C(C=CC=C1)C2NC(=O)NC(=C2C(=O)NC3=C(Cl)C=CC=C3)C
CCCSC1=NC2=C(SCC2)C(=O)N1C3=CC(=C(OC)C=C3)OC
CC(=O)NC1=C(C=C(S1)C2=CC=CC=C2)C(N)=O
CC1=CC=C(C=C1)C2=C3N=C(C)C=C(NCC4=CN=CC=C4)[N]3N=C2
CC1CCC2=C(C1)C(=C(NC(=O)C3=C(Cl)C=CC=C3)S2)C(N)=O
Cl.COC1=CC=C(C=C1)C(=O)NC2=C(C(N)=O)C3=C(CN(CC3)C(C)C)S2
CC1=C(C(NC(=O)N1)C2=C(F)C=CC=C2)C(=O)NC3=C(Cl)C=CC=C3
CC1=C(C(NC(=O)N1)C2=CC=CC(=C2)Cl)C(=O)NC3=C(C)C(=CC=C3)C
COC1=CC2=C(C(=O)C=C(O2)C3=CC=CC=C3)C(=C1)OC
CCOC(=O)C1=CN(CC(=O)NC2=CC=C(C=C2)C(C)=O)C3=C(C=CC(=N3)C)C1=O
CC1CCC2=C(C1)C(=C(NC(=O)C3=CC=C(C=C3)C#N)S2)C(N)=O
CCOC1=CC=C(C=C1)N2C(=O)C3=C(CCS3)N=C2SCC
COC1=CC=C(NC(=O)C2=C(C)NC(=O)NC2C3=CC(=CC=C3)OC)C=C1
CC1=CC(=C(C)C=C1)C(=O)NC2=C(C(N)=O)C3=C(CCCC3)S2
Cl.CCCN1CCC2=C(C1)SC(=C2C(N)=O)NC(=O)C3=CC4=C(OCO4)C=C3
CC1=CC(=C(C=C1)C(=O)NC2=C(C(N)=O)C3=C(CCCC3)S2)C
CC1CCC2=C(C1)C(=C(NC(=O)C3=C(C)C=CC=C3)S2)C(N)=O
NC(=O)C1=C(NC(=O)C2=CC=C(C=C2)C#N)SC3=C1CCCCC3
COC1=CC(=C(C=C1)C2NC(=O)NC(=C2C(=O)NC3=CC=CC=C3)C)OC
COC1=CC=C(C=C1)C2NC(=O)NC(=C2C(=O)NC3=C(Cl)C=CC=C3)C
COC1=CC=C(C=C1)C(=O)NC2=C(C(N)=O)C3=C(CCCC3)S2
CC1CCC2=C(C1)C(=C(NC(=O)C3=CC=CC=C3)S2)C(N)=O
CCOC(=O)C(C)SC1=NC2=C(SCC2)C(=O)N1C3=CC=CC=C3
CCC(SC1=NC2=C(SCC2)C(=O)N1C3=CC=CC=C3)C(=O)OC
COC1=CC2=C(C=C1)C(=O)C3=C(O2)C(=O)N(CCN(C)C)C3C4=C(OC)C=CC=C4
COC1=CC=C(C=C1)C2NC(=O)NC(=C2C(=O)NC3=CC=C(F)C=C3)C
COC1=CC=CC(=C1)C2NC(=O)NC(=C2C(=O)NC3=CC=C(F)C=C3)C
COC1=C(OC)C=C(C=C1)C2=NN(C(C2)C3=C(OC)C=CC=C3)C(C)=O
Cl.CCN1CCC2=C(C1)SC(=C2C(N)=O)NC(=O)CCC3=CC=CC=C3
COC1=C(OC)C(=CC(=C1)C2CC(=NN2C(C)=O)C3=CC=C(C)C=C3)OC
COC1=C(C=CC=C1)C(=O)NC2=CC(=C(Cl)C=C2OC)C
Cl.CCN1CCC2=C(C1)SC(=C2C(N)=O)NC(=O)C3=CC(=C(OC)C=C3)OC
COC1=CC=CC(=C1OC)C(=O)NC2=C(C(N)=O)C3=C(CCCC3)S2
CCOC1=C(OC)C=C(C=C1)C2NC(=O)NC(=C2C(=O)NC3=CC=C(F)C=C3)C
CC1=C(C(NC(=O)N1)C2=C(F)C=CC=C2)C(=O)NC3=CC(=C(C)C=C3)C
CC1=CC(=C(C=C1)C(=O)NC2=C(C#N)C3=C(CCCC3)S2)C
COC(=O)C1=NOC(=C1)C2=CC=C(C)C=C2
NC(=O)C1=C(NC(=O)C2CC2)SC(=C1)C3=CC=CC=C3
COC(=O)C1=C(NC(=O)C2=C(C=CC=C2)[N+]([O-])=O)SC(=C1C)C
Cl.CCN1CCC2=C(C1)SC(=C2C(N)=O)NC(=O)C3=C(OC)C=C(OC)C=C3
Cl.CC(C)N1CCC2=C(C1)SC(=C2C(N)=O)NC(=O)COC3=CC=CC=C3
CCOC1=CC=C(C=C1)C2=NN(C(C2)C3=CC=CC=C3)C(C)=O
CCC(C)SC1=NC2=C(SCC2)C(=O)N1C3=CC=CC=C3
CC(C)NC(=O)NC1C2CC3CC(C2)CC1C3
COC1=C(OC)C(=CC(=C1)C2CC(=NN2C(C)=O)C3=CC(=CC=C3)O)OC
CCC1=N[N]2C(=CC(=NC2=C1C3=CC=CC=C3)C)NCC4=CC=CC=N4
COC1=CC=C(NC(=O)COC2=CC=C(C)C=C2)C=C1
CCSC1=NC2=C(SCC2)C(=O)N1C3=CC=C(Br)C=C3
CC(=O)C1=CC=C(C=C1)C(=O)NC2=C(C(N)=O)C3=C(CCCCC3)S2
Cl.CCN1CCC2=C(C1)SC(=C2C(N)=O)NC(=O)C3=CC(=CC=C3)SC
Cl.CCN1CCC2=C(C1)SC(=C2C(N)=O)NC(=O)C3=CC=C(SC)C=C3
CCC1=N[N]2C(=CC(=NC2=C1C3=CC=CC=C3)C)NCC4=CN=CC=C4
[Na+].CC1(C)SC2C(NC(=O)CC3=CC=CC=C3)C(=O)N2C1C([O-])=O
CC(C)OC1=CC=C(C=C1)C2=NN(C(C2)C3=CC=CC=C3)C(C)=O
CC1=NC2=C(C(=N[N]2C(=C1)NCC3=CC=CC=N3)C)C4=C(Cl)C=CC=C4
Cl.CN1CCC2=C(C1)SC(=C2C(N)=O)NC(=O)COC3=CC=C(Cl)C=C3
COC1=C(OC)C=C(C=C1)C2NC(=O)NC(=C2C(=O)NC3=CC=C(F)C=C3)C
CC1=CC=C(C=C1)C2N(CCN3CCOCC3)C(=O)C4=C2C(=O)C5=C(O4)C=CC=C5
Cl.CC(C)N1CCC2=C(C1)SC(=C2C(N)=O)NC(=O)C3=CC=C(Cl)C=C3
CC1=NC2=C(C=N[N]2C(=C1)NCC3=CN=CC=C3)C4=C(Cl)C=CC=C4
COC1=C(NC(=O)C2=C(C)NC(=O)NC2C3=CC(=C(OC)C=C3)OC)C=CC=C1
CCOC1=C(NC(=O)C2=C(C)NC(=O)NC2C3=CC=C(C)C=C3)C=CC=C1
CC1=NC2=C(C=N[N]2C(=C1)NCC3=CC=CC=N3)C4=C(Cl)C=CC=C4
Cl.CN1CCC2=C(C1)SC(=C2C(N)=O)NC(=O)C3=CC(=CC(=C3)Cl)Cl
CC1=C(C=CC=C1)C(=O)NC2=C(C(N)=O)C3=C(CCCCC3)S2
COC1=C(OC)C=C(C=C1)C2NC(=O)NC(=C2C(=O)NC3=C(C)C=CC(=C3)C)C
NC(=O)C1=C(NC(=O)C2=CC=C(F)C=C2)SC3=C1CCCC3
CCOC(=O)CSC1=NC2=C(SCC2)C(=O)N1C3=CC=C(C)C=C3
CC1=C(C(NC(=O)N1)C2=CC=C(Cl)C=C2)C(=O)NC3=C(C)C=CC(=C3)C
CC1=C(C(NC(=O)N1)C2=CC=CC(=C2)Cl)C(=O)NC3=C(F)C=CC=C3
CC1=C(C(NC(=O)N1)C2=CC=C(Cl)C=C2)C(=O)NC3=C(C)C=C(C)C=C3
COC1=CC=CC(=C1OC)C(=O)NC2=C(C(N)=O)C3=C(CC(C)CC3)S2
COC(=O)N1CCC2=C(C1)SC(=C2C(N)=O)NC(=O)C3=CC=C(Cl)C=C3
COC(=O)N1CCC2=C(C1)SC(=C2C(N)=O)NC(=O)C3=CC=CC(=C3)Cl
COC1=CC=C(C=C1)C2NC(=O)NC(=C2C(=O)NC3=CC(=C(C)C=C3)C)C
COC1=CC(=C(OC)C=C1)C2NC(=O)NC(=C2C(=O)NC3=C(F)C=CC=C3)C
COC1=CC(=C(C=C1)C2NC(=O)NC(=C2C(=O)NC3=C(F)C=CC=C3)C)OC
COC1=C(C=CC=C1)C2NC(=O)NC(=C2C(=O)NC3=CC(=C(C)C=C3)C)C
COC1=C(C=CC=C1)C(=O)NC2=C(C(N)=O)C3=C(CCCC3)S2
COC1=CC=C(C=C1)C2NC(=O)NC(=C2C(=O)NC3=CC(=CC(=C3)C)C)C
Cl.CC(C)N1CCC2=C(C1)SC(=C2C(N)=O)NC(=O)C3=CC(=C(C)C=C3)C
CCOC1=C(NC(=O)C2=C(C)NC(=O)NC2C3=CC=C(F)C=C3)C=CC=C1
CCCOC1=C(OCC)C=C(C=C1)\C=C2\SC(=NC2=O)N3CCOCC3
COC1=CC=CC(=C1)C2NC(=O)NC(=C2C(=O)NC3=CC(=CC(=C3)C)C)C
COC(=O)C1=NOC(=C1)C2=CC=C(F)C=C2
COC1=C(C=CC=C1)C(=O)NCCOC2=CC=CC=C2
CC1=CC=C(C=C1)C(=O)NC2=C(C(N)=O)C3=C(CCCC3)S2
COC1=C(C=CC=C1)C(=O)NC2=C(C#N)C3=C(CCC(C)C3)S2
CCC(C)SC1=NC2=C(SC(C)C2)C(=O)N1C3=CC=C(F)C=C3
COC1=C(OC)C=C(C=C1)C(=O)NC2=C(C(N)=O)C3=C(CCCCC3)S2
COC1=CC=C(C=C1)C(=O)NC2=C(C(N)=O)C3=C(CCC(C)C3)S2
COC1=CC=C(C=C1)C2=NN(C(C2)C3=C(OC)C=C(OC)C=C3)C(C)=O
NC(=O)C1=C(NC(=O)C2=CC3=C(OCCO3)C=C2)SC4=C1CCCCC4
CCOC1=CC=C(C=C1)C2NC(=O)NC(=C2C(=O)NC3=C(F)C=CC=C3)C
COC1=CC=C(C=C1)C(=O)NC2=CC=CC(=C2)Cl
Cl.CCN1CCC2=C(C1)SC(=C2C(N)=O)NC(=O)C3=CC(=CC(=C3)OC)OC
Cl.CCN1CCC2=C(C1)SC(=C2C(N)=O)NC(=O)C3=CC=C(C=C3)C(=O)OC
CC1=C(C(NC(=O)N1)C2=CC=CC(=C2)Cl)C(=O)NC3=C(C)C=C(C)C=C3
CCCN1CCC2=C(C1)SC(=C2C(N)=O)NC(=O)C3=C(C)C=CC(=C3)C
CCCN1CCC2=C(C1)SC(=C2C(N)=O)NC(=O)C3=C(C)C=C(C)C=C3
CC1=CC=C(C=C1)C2=C3N=C(C)C=C(NCCC[N]4C=CN=C4)[N]3N=C2C
COC1=CC=CC(=C1)C(=O)NC2=C(C(N)=O)C3=C(CCCC3)S2
COC1=C(OC)C=C(C=C1)C2=NN(C(C2)C3=C(OC)C(=CC=C3)OC)C(C)=O
COC1=C(OC)C=C(C=C1)C2CC(=NN2C(C)=O)C3=CC(=C(OC)C=C3)OC
O=C(NC1=C(C#N)C2=C(CCCCC2)S1)C3=CC=CC=C3
CCN1C\C(=C\C2=CC=C(OC)C=C2)C3=C(C1)C(C4=CC=C(OC)C=C4)C(=C(N)O3)C#N
COC1=C(OCC(=O)NCC2CN(C(=O)O2)C3=CC=C(F)C=C3)C=CC=C1
Cl.CCOC1=CC=C(C=C1)C(=O)NC2=C(C(N)=O)C3=C(CN(CC)CC3)S2
COC1=CC=CC(=C1OC)C2NC(=O)NC(=C2C(=O)NC3=CC=C(F)C=C3)C
Cl.CCN1CCC2=C(C1)SC(=C2C(N)=O)NC(=O)C3=C(Cl)C=C(Cl)C=C3
CC1=CC=C(C=C1)C(=O)NC2=C(C#N)C3=C(CCCC3)S2
COC1=CC(=C(C=C1)C2NC(=O)NC(=C2C(=O)NC3=C(C)C(=CC=C3)C)C)OC
CC1=CC=CC(=C1)C(=O)NC2=C(C#N)C3=C(CCCC3)S2
CC1CCC2=C(C1)C(=C(NC(=O)C3=CC=C(F)C=C3)S2)C(N)=O
COC1=CC=CC(=C1)C(=O)NC2=C(C(N)=O)C3=C(CCCCC3)S2
Cl.CCCN1CCC2=C(C1)SC(=C2C(N)=O)NC(=O)C3=C(OC)C(=CC=C3)OC
OC1=NC2=C(C(=O)N1C3=CC=CC=C3)C4=C(CCCC4)S2
COC1=C(OC)C=C(C=C1)C(=O)NC2=C(C(N)=O)C3=C(CCCC3)S2
CC1(C)CC(=O)C\C(C1)=N/NC(=O)C2=CC=NC=C2
CC(=O)C1=CC=C(NC(=O)CSC2=NC(=O)N(CCN3CCOCC3)C4=C2CCC4)C=C1
CN(C)C1=CC=C(C=C1)C(=O)NC2=C(C(N)=O)C3=C(CCCC3)S2
Cl.CCN1CCC2=C(C1)SC(=C2C(N)=O)NC(=O)C3=CC4=C(CCCC4)C=C3
Cl.COC1=CC=CC(=C1OC)C(=O)NC2=C(C(N)=O)C3=C(CN(CC3)C(C)C)S2
CCC(C)SC1=NC2=C(SCC2)C(=O)N1C3=CC=C(C)C=C3
COC1=CC(=C(OC)C=C1)C2NC(=O)NC(=C2C(=O)NC3=C(C)C=CC(=C3)C)C
COC1=CC(=C(C=C1)C2NC(=O)NC(=C2C(=O)NC3=C(C)C=CC(=C3)C)C)OC
CNC(=O)C1=C(NC(=O)C2=CC=CS2)SC3=C1CCC(C)C3
CCOC1=C(NC(=O)C2=C(C)NC(=O)NC2C3=CC(=C(OCC)C=C3)OC)C=CC=C1
COC1=CC(=C(OC)C=C1)C2NC(=O)NC(=C2C(=O)NC3=C(C)C=C(C)C=C3)C
Cl.COC1=C(OC)C=C(C=C1)C(=O)NC2=C(C(N)=O)C3=C(CN(CC3)C(C)C)S2
COC1=C(C=CC=C1)C2NC(=O)NC(=C2C(=O)NC3=CC(=C(F)C=C3)F)C
COC(=O)C1=NOC(=C1)C2=CC=C(OC)C=C2
COC(=O)C1=NOC(=C1)C2=CC(=CC=C2)OC
NC(=O)C1=CC2=C(OC1=O)C=C(O)C=C2
CCOC1=CC=C(C=C1)N2C(=O)C3=C(CCS3)N=C2SC(C)C
COC1=C(C=CC=C1)C(=O)NC2=C(C(N)=O)C3=C(CCC(C)C3)S2
CC1CCC2=C(C1)C(=C(NC(=O)CC3=CC=CC=C3)S2)C(N)=O
COC1=C(OC)C=C(C=C1)C2NC(=O)NC(=C2C(=O)NC3=C(Cl)C=CC=C3)C
COC1=CC(=C(OC)C=C1)C2NC(=O)NC(=C2C(=O)NC3=CC=C(F)C=C3)C
COC1=CC(=C(C=C1)C2NC(=O)NC(=C2C(=O)NC3=CC=C(F)C=C3)C)OC
Cl.CC(C)N1CCC2=C(C1)SC(=C2C(N)=O)NC(=O)CCC3=CC=CC=C3
CC1=C(C(NC(=O)N1)C2=CC=CC(=C2)Br)C(=O)NC3=C(C)C=CC=C3
Cl.CCCN1CCC2=C(C1)SC(=C2C(N)=O)NC(=O)CC3=CC4=C(OCO4)C=C3
COC(=O)N1CCC2=C(C1)SC(=C2C(N)=O)NC(=O)CC3=CC=CC=C3
CCCC(=O)N1N=C(CC1C2=CC=CO2)C3=CC=C(O)C=C3
CC1CCC2=C(C1)C(=C(NC(=O)C3=CC(=CC=C3)F)S2)C(N)=O
Cl.CCN1CCC2=C(C1)SC(=C2C(N)=O)NC(=O)C3=CC(=CC=C3)C(F)(F)F
CCN(CC)CCCC(C)NC1=CC=NC2=C1C=CC(=C2)Cl.O[P](O)(O)=O.O[P](O)(O)=O
CSC1=CC=CC(=C1)C(=O)NC2=C(C(N)=O)C3=C(CCCC3)S2
CCOC(=O)C1=CN(CC(=O)NC(C)CCC2=CC=CC=C2)C3=C(C=CC(=N3)C)C1=O
COC1=CC=CC(=C1OC)C2NC(=O)NC(=C2C(=O)NC3=CC(=CC(=C3)C)C)C
CCOC1=C(OC)C=C(C=C1)C2NC(=O)NC(=C2C(=O)NC3=CC=C(C)C=C3)C
CCCOC1=NC2=C([N]1CC3=CC=C(Cl)C=C3)C(=O)N(C)C(=O)N2C
COC1=C(C=CC=C1)C(=O)NC2=CC=CC(=C2)Cl
O=C(NCC1=CC=CC=C1)NC23CC4CC(CC(C4)C2)C3
CCOC1=CC2=C(C=C1)C(=O)C(=CO2)C3=CC(=C(OC)C=C3)OC
COC1=C(O)C=CC(=C1)C2NC(=O)NC(=C2C(=O)NC3=C(F)C=CC=C3)C
CCOC1=C(OC)C=C(C=C1)C2NC(=O)NC(=C2C(=O)NC3=C(C)C=CC=C3)C
CC1=C(C(NC(=O)N1)C2=CC=C(O)C=C2)C(=O)NC3=CC(=CC(=C3)C)C
CC(=O)COC1=CC2=C(C=C1)C(=O)\C(O2)=C\C3=CC=C(C)C=C3
NC(=O)C1=C(NC(=O)CC2=CC=CC=C2)SC3=C1CCCCC3
COC1=C(C(=O)NC2=C(C#N)C3=C(CCCCC3)S2)C(=CC=C1)OC
COC1=CC(=CC(=C1)C(=O)NC2=C(C(N)=O)C3=C(CCCC3)S2)OC
CCC1=CC=C(OCC(=O)NC2=CC=C(OC)C=C2)C=C1
COC1=CC(=C(OC)C=C1)NC(=O)C2=C(C)NC(=O)NC2C3=C(OC)C=CC=C3
CN[S](=O)(=O)C1=CC=C(N)C=C1
CCOC1=CC=C(C=C1)C2NC(=O)NC(=C2C(=O)NC3=C(C)C=CC(=C3)C)C
CC1=CC=C(OCC(=O)NC2=C(C(N)=O)C3=C(CCCC3)S2)C=C1
CC(=O)C1=CC=C(NC(=O)CSC2=NC(=O)N(CCN3CCOCC3)C4=C2CCCC4)C=C1
COC1=CC(=C(C=C1)C(=O)NC2=C(C#N)C3=C(CCC(C)C3)S2)OC
Cl.CCN1CCC2=C(C1)SC(=C2C(N)=O)NC(=O)C3=C(Cl)C=CC(=C3)Cl
CC(=O)C1=CC=CC(=C1)NC(=O)CSC2=NC(=O)N(CCN3CCOCC3)C4=C2CCCC4
COC1=C(OC)C=C(C=C1)C2=C3N=C(C)C=C(NCC4=CC=CC=N4)[N]3N=C2C
NC(=O)C1=C(NC(=O)CCC2=CC=CC=C2)SC3=C1CCC3
CCC(C)SC1=NC2=C(SCC2)C(=O)N1C3=CC(=C(OC)C=C3)OC
COC1=CC2=C(C=C1)C(=O)C3=C(O2)C(=O)N(CCCN(C)C)C3C4=CC=C(Cl)C=C4
CC(=O)COC1=CC2=C(C=C1)C(=O)\C(O2)=C\C3=CC(=CC=C3)C
COC1=CC=C(C=C1)C2=NN(C(C2)C3=CC(=C(OC)C(=C3)OC)OC)C(C)=O
CCOC(=O)C1=CC=C(NC(=O)C2=CN=CC=C2)C=C1
OC1=CC2=C(C=C1)C(=O)C=C(O2)C3=CC=C(Cl)C=C3
COC(=O)C1=C(NC(=O)C2=CC=C(C=C2)C#N)SC3=C1CCC3
CC1=C(C(NC(=O)N1)C2=CC(=CC=C2)Cl)C(=O)NC3=C(Cl)C=CC=C3
CCOC1=CC=C(NC(=O)C2=C(C)NC(=O)NC2C3=C(F)C=CC=C3)C=C1
COC(=O)C1=NOC(=C1)C2=CC(=C(OC)C=C2)OC
CSC1=CC=C(C=C1)C(=O)NC2=C(C(N)=O)C3=C(CCCC3)S2
Cl.CC(C)N1CCC2=C(C1)SC(=C2C(N)=O)NC(=O)C3=C(Cl)C=C(Cl)C=C3
COC1=C(OC)C=C(C=C1)C2NC(=O)NC(=C2C(=O)NC3=CC(=CC(=C3)C)C)C
CCC1=C(C)N=C(NC1=O)[N]2N=C(C)C=C2NC(=O)C3=CC(=C(F)C=C3)F
Cl.COC1=CC(=C(C=C1)C(=O)NC2=C(C(N)=O)C3=C(CN(CC3)C(C)C)S2)OC
COC1=CC=CC(=C1)C2NC(=O)NC(=C2C(=O)NC3=CC=CC(=C3)Cl)C
CCN(CCO)CCCC(C)NC1=CC=NC2=C1C=CC(=C2)Cl
COC(=O)C1=CC(=N[NH]1)C2=CC=C(Cl)C=C2
CCOC1=C(OC)C=C(C=C1)C2NC(=O)NC(=C2C(=O)NC3=C(OC)C=CC=C3)C
NC(=O)C1=C(NC(=O)C2=CC=C(Cl)C=C2)SC3=C1CCCC3
COC1=CC(=C(C=C1)C2NC(=O)NC(=C2C(=O)NC3=C(Cl)C=CC=C3)C)OC
COC1=CC=C(NC(=O)C2=C(C)NC(=O)NC2C3=C(Cl)C=CC=C3)C=C1
Cl.CSC1=CC=CC(=C1)C(=O)NC2=C(C(N)=O)C3=C(CN(CC3)C(C)C)S2
COC1=C(OC)C(=CC(=C1)C2NC(=O)NC(=C2C(=O)NC3=C(F)C=CC=C3)C)OC
COC1=C(OC)C=C(C=C1)C2NC(=O)NC(=C2C(=O)NC3=CC(=C(C)C=C3)C)C
NC(=O)C1=C(NC(=O)C2=CC=CC(=C2)Cl)SC3=C1CCCC3
CC1CCC2=C(C1)C(=C(NC(=O)C3=C(Br)C=CC=C3)S2)C(N)=O
Cl.CCN1CCC2=C(C1)SC(=C2C(N)=O)NC(=O)C3=CC=C(Br)C=C3
Cl.COC1=CC(=CC(=C1)C(=O)NC2=C(C(N)=O)C3=C(CN(CC3)C(C)C)S2)OC
CCOC1=CC=C(C=C1)C2NC(=O)NC(=C2C(=O)NC3=CC=C(F)C=C3)C
COC1=C(C=CC=C1)C2NC(=O)NC(=C2C(=O)NC3=CC=CC(=C3)Cl)C
COC1=CC(=C(OC)C=C1)NC(=O)C2=CC=C(O2)[N+]([O-])=O
COC(=O)C1=NOC(=C1)C2=CC=C(Cl)C=C2
COC(=O)C1=CC=C(C=C1)C(=O)NC2=C(C(N)=O)C3=C(CCCC3)S2
CC1=C(C(NC(=O)N1)C2=CC=C(Cl)C=C2)C(=O)NC3=C(Cl)C=CC=C3
CCNC(=O)C1=CC2=C(N=C3N(C=CC=C3C)C2=O)N(CCO)C1=N
CCN(CC)CCN1C(C2=CC=CC=C2)C3=C(OC4=C(C=CC(=C4)OC)C3=O)C1=O
Cl.CCN1CCC2=C(C1)SC(=C2C(N)=O)NC(=O)C3=CC=C(C=C3)C(C)(C)C
COC1=C(OC)C=C(C=C1)C(=O)NC2=C(C(N)=O)C3=C(CCC(C)C3)S2
CCOC1=C(NC(=O)C2=C(C)NC(=O)NC2C3=CC=C(O)C=C3)C=CC=C1
Cl.CC(C)N1CCC2=C(C1)SC(=C2C(N)=O)NC(=O)C3=CC(=CC=C3)C(F)(F)F
ClC1=CC=C(C=C1)N2C(=O)C3=C(CCS3)N=C2SCC(=O)N4CCCCCC4
FC1=CC=C(C=C1)[S](=O)(=O)NCC2CN(C(=O)C2)C3=CC=CC=C3
COC1=CC=CC(=C1)\C=C2/OC3=C(C=CC(=C3)OCC(C)=O)C2=O
CCOC1=CC=C(C=C1)C2CC(=NN2C(C)=O)C3=CC(=C(OC)C=C3)OC
Cl.CN1CCC2=C(C1)SC(=C2C(N)=O)NC(=O)CSC3=CC=C(Cl)C=C3
COC1=C(C=CC=C1)\C=C2/OC3=C(C=CC(=C3)OCC(C)=O)C2=O
COC1=CC=C(NC(=O)C2=C(C)NC(=O)NC2C3=CC(=C(OC)C=C3)OC)C=C1
COC1=CC=C(NC(=O)CSC2=NC(=O)N(CCCN3CCOCC3)C4=C2CCCC4)C=C1
CCOC1=C(OC)C=C(C=C1)C2NC(=O)NC(=C2C(=O)NC3=C(C)C=C(C)C=C3)C
Cl.COC(=O)C1=CC=C(C=C1)C(=O)NC2=C(C(N)=O)C3=C(CN(CC3)C(C)C)S2
CC(=O)N1CCC2=C(C1)SC(=C2C(N)=O)NC(=O)CC3=CC=C(F)C=C3
CCOC1=C(OC)C=C(C=C1)C2NC(=O)NC(=C2C(=O)NC3=C(C)C=CC(=C3)C)C
CCNC(=O)C1=CC2=C(N=C3C=CC=CN3C2=O)N(C)C1=N
COC1=CC=CC(=C1)C(=O)N2N=C(CC2C3=CC=CO3)C4=CC=C(C)C=C4
NC(=O)C1=C(NC(=O)C2=C(Cl)C=CC(=C2)Cl)SC3=C1CCCC3
CCOC1=CC=C(C=C1)C2NC(=O)NC(=C2C(=O)NC3=C(Cl)C=CC=C3)C
Cl.CC(C)N1CCC2=C(C1)SC(=C2C(N)=O)NC(=O)C3=C(Cl)C=CC(=C3)Cl
Cl.CCOC1=CC=C(C=C1)C(=O)NC2=C(C(N)=O)C3=C(CN(CC3)C(C)C)S2
Cl.CCN1CCC2=C(C1)SC(=C2C(N)=O)NC(=O)C3=CC=C(OC(C)C)C=C3
COC1=C(OC)C(=CC(=C1)C(=O)NC2=C(C(N)=O)C3=C(CCCC3)S2)OC
CCOC1=C(O)C=CC(=C1)C2NC(=O)NC(=C2C(=O)NC3=C(C)C=CC=C3)C
CC1=CC=C(C=C1)N2C(=O)C3=C(CCS3)N=C2SCC(=O)NC4CCCCC4
COC(=O)C1=C(NC(=O)C2=C(C)C=CC=C2)SC3=C1CCC3
COC1=CC(=CC(=C1)C(=O)NC2=C(C(N)=O)C3=C(CCC(C)C3)S2)OC
O=C(N1CCN(CC1)C(=O)C2=CC=CC=C2)C3=CC=CC=C3
NC(=O)C1=C(NC(=O)C2=C(Br)C=CC=C2)SC3=C1CCCCC3
COC1=C(OC)C(=CC(=C1)C2NC(=O)NC(=C2C(=O)NC3=CC=C(F)C=C3)C)OC
COC1=CC(=CC(=C1)C(=O)NC2=C(C(N)=O)C3=C(CC(C)CC3)S2)OC
CCOC1=CC=C(C=C1)C2N(CCN(C)C)C(=O)C3=C2C(=O)C4=C(O3)C=C(OC)C=C4
CCOC1=CC=C(C=C1)C(=O)NC2=C(C(N)=O)C3=C(CCCC3)S2
Cl.CSC1=CC=C(C=C1)C(=O)NC2=C(C(N)=O)C3=C(CN(CC3)C(C)C)S2
CCOC1=CC=CC(=C1)C2N(CCN(C)C)C(=O)C3=C2C(=O)C4=C(O3)C=C(OC)C=C4
COC1=CC(=C(OC)C=C1)C2CC(=NN2C(C)=O)C3=CC(=C(OC)C=C3)OC
COC1=CC(=C(C=C1)C2CC(=NN2C(C)=O)C3=CC(=C(OC)C=C3)OC)OC
CCN(CC)CCN1C(=O)N=C(SCC(=O)NC2=CC(=C(C)C=C2)F)C3=C1CCC3
CCOC1=C(OC)C=C(C=C1)C2NC(=O)NC(=C2C(=O)NC3=C(C)C(=CC=C3)C)C
CC(=O)N1CCC2=C(C1)SC(=C2C#N)NC(=O)C3=CC=CC(=C3)Cl
COC1=CC(=C(C=C1)C2NC(=O)NC(=C2C(=O)NC3=CC(=C(C)C=C3)C)C)OC
COC1=CC(=C(OC)C=C1)C2NC(=O)NC(=C2C(=O)NC3=CC(=C(C)C=C3)C)C
CC(=O)N1CCC2=C(C1)SC(=C2C#N)NC(=O)C3=CC=C(Cl)C=C3
[O-][N+](=O)C1=CC=C(O1)C(=O)NC2=C(C=CC=C2)C#N
COC1=CC(=C(C=C1)C(=O)NC2=C(C(N)=O)C3=C(CCC(C)C3)S2)OC
Cl.CCN1CCC2=C(C1)SC(=C2C(N)=O)NC(=O)COC3=CC=C(Cl)C=C3
Cl.CCN1CCC2=C(C1)SC(=C2C(N)=O)NC(=O)C3=CC(=CC(=C3)Cl)Cl
COC1=C(OC)C(=CC(=C1)C2NC(=O)NC(=C2C(=O)NC3=C(C)C(=CC=C3)C)C)OC
COC1=CC(=C(OC)C=C1)C2NC(=O)NC(=C2C(=O)NC3=CC(=CC(=C3)C)C)C
Cl.CC(C)N1CCC2=C(C1)SC(=C2C(N)=O)NC(=O)C3=CC=C(Br)C=C3
O=C(CSC1=NC2=C(C=CC=C2)C(=O)N1C3=CC=CC=C3)N4CCCCC4
COC1=CC(=C(C=C1)C2NC(=O)NC(=C2C(=O)NC3=CC(=C(F)C=C3)F)C)OC
COC1=CC(=C(C=C1)C2NC(=O)NC(=C2C(=O)NC3=CC(=CC(=C3)C)C)C)OC
CC1=CC=C(C=C1)[S](=O)(=O)NCC2CN(C(=O)C2)C3=CC=CC=C3
Cl.CCN1CCC2=C(C1)SC(=C2C(=O)OC)NC(=O)C3=CC=C(OC)C=C3
COC1=CC(=C(C=C1)C(=O)NC2=C(C(N)=O)C3=C(CCCCC3)S2)OC
CC1=C(C(NC(=O)N1)C2=C(Br)C=CC=C2)C(=O)NC3=C(F)C=CC=C3
CC1=C(C(NC(=O)N1)C2=CC=C(Br)C=C2)C(=O)NC3=C(F)C=CC=C3
CN1C(=N)C(=CC2=C1N=C3C=CC=CN3C2=O)C(=O)NC4CCCCC4
CNC(=O)C1=C(NC(=O)C2=CC=C(C=C2)C#N)SC3=C1CCCC3
CCCC1=CC(=O)NC(=N1)[N]2N=C(C)C=C2NC(=O)C3=C(SC)C=CC=C3
COCCCNC(=O)C1=CC2=C(N=C3C=CC=CN3C2=O)N(C)C1=N
COC1=C(O)C=CC(=C1)C2NC(=O)NC(=C2C(=O)NC3=CC(=C(C)C=C3)C)C
COC1=CC(=CC(=C1)C(=O)NC2=C(C(N)=O)C3=C(CCCCC3)S2)OC
CCCCOC1=C(OCC)C=C(C=C1)\C=C2\SC(=NC2=O)N3CCOCC3
COC1=C(OC)C=C(C=C1)C2NC(=O)NC(=C2C(=O)NC3=CC=CC(=C3)Cl)C
CC1=CC2=C(C(C3=CC=CS3)C(=C(N)O2)C#N)C(=O)N1CC4=CC=CC=C4
OC(=O)C1=CC=C(OCCOC2=CC=CC=C2)C=C1
CNC(=O)C1=C(NC(=O)C2=CC=C(C=C2)C#N)SC3=C1CCC(C)C3
CNC(=O)C1=C(NC(=O)C2=C(OC)C=CC=C2)SC(=C1C)C
Cl.CCOC(=O)C1=C(NC(=O)C2=CC=C(OC)C=C2)SC3=C1CCN(C)C3
OC1=CC2=C(C=C1)C=C(Br)C=C2
OCCN1CCN(CC1)C(=O)CSC2=NC3=C(C=CC=C3)C(=O)N2C4=CC=CC=C4
CNC(=O)C1=C(NC(=O)C2=CC=C(C=C2)C#N)SC3=C1CCCCC3
COC(=O)N1CCC2=C(C1)SC(=C2C(N)=O)NC(=O)C3=CC(=CC=C3)OC
COC(=O)N1CCC2=C(C1)SC(=C2C(N)=O)NC(=O)C3=CC=C(F)C=C3
COC(=O)N1CCC2=C(C1)SC(=C2C(N)=O)NC(=O)C3=CC=C(OC)C=C3
CN1C(=N)C(=CC2=C1N=C3C=CC=CN3C2=O)C(=O)NC4CCCC4
NC(=O)C1=C(NC(=O)CC#N)SC2=C1CCCC2
CCC1=CC=C(NC(=O)CSC2=NC(=O)N(CCCN(C)C)C3=C2CCCC3)C=C1
COC1=C(OC)C(=CC(=C1)C2CC(=NN2C(C)=O)C3=CC4=C(OCO4)C=C3)OC
COC1=CC(=C(OC)C=C1)C2NC(=O)NC(=C2C(=O)NC3=CC=C(Cl)C=C3)C
ClC1=CC=C(C=C1)N2C(=O)C3=C(CCS3)N=C2SCC(=O)NC4CCCCC4
O=C1CC(CN[S](=O)(=O)C2=CC=CC=C2)CN1C3=CC=CC=C3
Cl.CCN1CCC2=C(C1)SC(=C2C(N)=O)NC(=O)C3=CC(=C(OC)C(=C3)OC)OC
CCOC1=C(O)C=CC(=C1)C2NC(=O)NC(=C2C(=O)NC3=C(F)C=CC=C3)C
FC1=C(NC(=O)CSC2=NC3=C(SCC3)C(=O)N2C4=CC=CC=C4)C=CC=C1
CNC(=O)C1=C(NC(=O)C2=C(Cl)C=CC=C2)SC3=C1CCCC3
CNC(=O)C1=C(NC(=O)C2=CC=C(C=C2)C#N)SC3=C1CCC3
CNC(=O)C1=C(NC(=O)C2=CC=CC=C2)SC3=C1CCCC3
CNC(=O)C1=C(NC(=O)C2=CC3=C(OCCO3)C=C2)SC4=C1CCC4
Cl.CC(C)OC1=CC=C(C=C1)C(=O)NC2=C(C(N)=O)C3=C(CN(CC3)C(C)C)S2
COC1=CC=C(NC(=O)C2=C(C)NC(=O)NC2C3=CC(=C(O)C=C3)OC)C=C1
CNC(=O)C1=C(NC(=O)C2=C(F)C=CC=C2)SC3=C1CCC3
CC1=CC=C(C=C1)[S](=O)(=O)NCC2CN(C(=O)O2)C3=CC=CC=C3
CC(=O)N1CCC2=C(C1)SC(=C2C(N)=O)NC(=O)C3=CC=C(C)C=C3
CC(=O)N1CCC2=C(C1)SC(=C2C(N)=O)NC(=O)C3=CC(=CC=C3)C
FC1=CC=C(C=C1)N2CC(CN[S](=O)(=O)C3=CC=CC=C3)CC2=O
CC1=C(C(NC(=O)N1)C2=CC=C(Br)C=C2)C(=O)NC3=C(Cl)C=CC=C3
CCOC(=O)C1=C(N)SC(=C1C)C(=O)NC2=CC=CC=C2
CCOC1=CC=C(C=C1)N2C(=O)C3=C(CCS3)N=C2SC(C)CC
CN1C(=N)C(=CC2=C1N=C3N(C=CC=C3C)C2=O)C(=O)NC4CCCC4
Cl.COC1=C(OC)C(=CC(=C1)C(=O)NC2=C(C(N)=O)C3=C(CN(CC3)C(C)C)S2)OC
Cl.CC(C)N1CCC2=C(C1)SC(=C2C(N)=O)NC(=O)COC3=CC=C(Cl)C=C3
COC1=CC(=C(OC)C=C1)C2NC(=O)NC(=C2C(=O)NC3=CC=CC(=C3)Cl)C
CC(=O)N1CCC2=C(C1)SC(=C2C(N)=O)NC(=O)C3=CC(=C(C)C=C3)C
CCCN1C(=N)C(=CC2=C1N=C3N(C=CC=C3C)C2=O)C(=O)NC
CC(C)N1C(=N)C(=CC2=C1N=C3N(C=CC=C3C)C2=O)C(=O)NC4CCCC4
CN1C(=N)C(=CC2=C1N=C3C=CC=CN3C2=O)C(=O)NCC4=CC=CO4
CCOC1=CC=C(C=C1)\C=C2/OC3=C(C=CC(=C3)OCC(C)=O)C2=O
CC1=CC=C(C=C1)N2C(=O)C3=C(CCS3)N=C2SCC(=O)N4CCCCCC4
CC(=O)N1CCC2=C(C1)SC(=C2C(N)=O)NC(=O)C3=CC4=C(CCCC4)C=C3
O=C(CSC1=NC2=C(SCC2)C(=O)N1C3=CC=CC=C3)NC4=CC=CC=C4
CC(=O)N1CCC2=C(C1)SC(=C2C(N)=O)NC(=O)C3=C(C)C=CC=C3
CNC(=O)C1=C(NC(=O)C2=C(Cl)C=CC=C2)SC3=C1CCC3
CNC(=O)C1=C(NC(=O)C2=CC=C(C=C2)C(C)=O)SC3=C1CCC3
COC1=CC=CC(=C1)NC(=O)CSC2=NC(=O)N(CCCN3CCOCC3)C4=C2CCCC4
CCN1C=C(C(O)=O)C(=O)C2=C1C=C(N3CCN(CC3)C(=O)CC#N)C(=C2)F
ClC1=CC2=C(OC3=C(C(N(CCN4CCOCC4)C3=O)C5=CC=NC=C5)C2=O)C=C1
COC1=CC(=C(C=C1)C2NC(=O)NC(=C2C(=O)NC3=CC=C(Cl)C=C3)C)OC
CCOC1=C(O)C=CC(=C1)C2NC(=O)NC(=C2C(=O)NC3=CC=C(F)C=C3)C
CC1=CC=C(C=C1)N2CC(CN[S](=O)(=O)C3=CC=CC=C3)CC2=O
CCOC(=O)C1=CN(CC(=O)NC2=CC=C(CC)C=C2)C3=C(C=CC(=N3)C)C1=O
COC1=C(OC)C(=CC(=C1)C(=O)NC2=C(C(N)=O)C3=C(CC(C)CC3)S2)OC
CC(C)(C)N1CC(CC1=O)C2=NC3=C(C=CC=C3)[N]2CCC4CCCCC4
Cl.COC(=O)C1=C(NC(=O)C2=CC=C(OC)C=C2)SC3=C1CCN(C3)C(C)C
CC1=C(C(NC(=O)N1)C2=C(Br)C=CC=C2)C(=O)NC3=C(Cl)C=CC=C3
COC1=CC=C(C=C1)N2CC(CN[S](=O)(=O)C3=CC=CC=C3)CC2=O
COC1=C(OC)C(=CC(=C1)C2NC(=O)NC(=C2C(=O)NC3=CC(=CC(=C3)C)C)C)OC
CN1C(=N)C(=CC2=C1N=C3N(C=CC=C3C)C2=O)C(=O)NCC4CCCO4
COC1=C(CNC(=O)C2=CC3=C(S2)N=C4N(C=CC=C4C)C3=O)C=CC=C1
Cl.CC(C)N1CCC2=C(C1)SC(=C2C(N)=O)NC(=O)C3=CC(=CC(=C3)Cl)Cl
CCC1=C(C)N=C(NC1=O)[N]2N=C(C)C=C2NC(=O)C3=C(Cl)C=CC(=C3)Cl
COC1=CC(=C(OC)C=C1)\C=C2/OC3=C(C=CC(=C3)OCC(C)=O)C2=O
COC1=CC=C(NC(=O)C2=C(C)NC(=O)NC2C3=CC=C(Br)C=C3)C=C1
O=C(CSC1=NC2=C(C=CC=C2)C(=O)N1C3=CC=CC=C3)NCCCN4CCOCC4
CCN(CC)CCCN1C(=O)N=C(SCC(=O)NC2=CC=C(C)C=C2)C3=C1CCC3
CCN(CC)CCCN1C(=O)N=C(SCC(=O)NC2=CC(=CC=C2)F)C3=C1CCC3
OC(=O)C1=CN(C2CC2)C3=C(C=C(F)C(=C3)N4CCN(CC4)C(=O)CC#N)C1=O
CC(C)C1=CC=C(C=C1)C2N(CCN3CCOCC3)C(=O)C4=C2C(=O)C5=C(O4)C=CC=C5
CC1=C(C(NC(=O)N1)C2=CC=CC(=C2)Br)C(=O)NC3=C(Cl)C=CC=C3
CC(=O)N1CCC2=C(C1)SC(=C2C(N)=O)NC(=O)C3=CC=C(F)C=C3
COCCCN1C(=N)C(=CC2=C1N=C3N(C=CC=C3C)C2=O)C(N)=O
COC1=C(OC)C(=CC(=C1)C2NC(=O)NC(=C2C(=O)NC3=CC(=C(C)C=C3)C)C)OC
COC1=C(O)C=CC(=C1)C2NC(=O)NC(=C2C(=O)NC3=CC=C(Cl)C=C3)C
COC1=CC=C(C=C1)[S](=O)(=O)NCC2CN(C(=O)C2)C3=CC=CC=C3
CC(C)C1=CC=C(NC(=O)CSC2=NC(=O)N(CCCN3CCOCC3)C4=C2CCC4)C=C1
COCCN1C(=O)C2=C(CC(C)S2)N=C1SCC(=O)NC3=CC4=C(OCCO4)C=C3
COC1=CC(=C(OC)C=C1)NC(=O)C2=C(C)NC(=O)NC2C3=CC=C(Br)C=C3
CNC(=O)C1=C(NC(=O)C2=CC=C(OC)C=C2)SC3=C1CCCC3
CCN(CC)CCCN1C(=O)N=C(SCC(=O)NC2=CC(=C(C)C=C2)F)C3=C1CCC3
CNC(=O)C1=C(NC(=O)C2=CC(=CC=C2)OC)SC3=C1CCCC3
COC1=CC=C(C=C1)C2NC(=O)NC(=C2C(=O)NC3=CC=C(Br)C=C3)C
COC1=C(C=CC=C1)C2NC(=O)NC(=C2C(=O)NC3=CC=C(Br)C=C3)C
CCOC1=CC=C(C=C1)C2N(CCN3CCOCC3)C(=O)C4=C2C(=O)C5=C(O4)C=CC=C5
COC1=C(OC)C(=CC(=C1)C(=O)NC2=C(C(N)=O)C3=C(CCC(C)C3)S2)OC
CC(=O)N1CCC2=C(C1)SC(=C2C(N)=O)NC(=O)C3=CC=C(C=C3)C(C)(C)C
CNC(=O)C1=C(NC(=O)C2=CC=C(F)C=C2)SC3=C1CCC3
COC1=CC(=C(C=C1OC)C2NC(=O)NC(=C2C(=O)NC3=C(C)C=CC(=C3)C)C)Br
COC1=C(O)C=CC(=C1)C2NC(=O)NC(=C2C(=O)NC3=CC=CC(=C3)Cl)C
CCCCN1C(=N)C(=CC2=C1N=C3C=CC=CN3C2=O)C(N)=O
Cl.CCN1CCC2=C(C1)SC(=C2C(N)=O)NC(=O)CSC3=CC=C(Cl)C=C3
CNC(=O)C1=C(NC(=O)C2=C(OC)C=CC=C2)SC3=C1CCC(C)C3
O=C(CSC1=NC2=C(SCC2)C(=O)N1C3=CC=CC=C3)NCC4=CC=CC=C4
CNC(=O)C1=C(NC(=O)C2=C(OC)C=CC=C2)SC3=C1CCC3
CNC(=O)C1=C(NC(=O)C2=C(C)C=CC(=C2)C)SC3=C1CCC3
CNC(=O)C1=C(NC(=O)C2=C(C)C=C(C)C=C2)SC3=C1CCC3
CNC(=O)C1=C(NC(=O)CC2=CC=CC=C2)SC3=C1CCC3
CCC1CCCCN1C(=O)CSC2=NC3=C(SCC3)C(=O)N2C4=CC=C(Cl)C=C4
CC1=C(NC(=O)C2=CC=C(Br)O2)C=CC(=C1)C3=NC4=C(S3)N=CC=C4
CC1CCN(CC1)C(=O)CSC2=NC3=C(SCC3)C(=O)N2C4=CC(=CC(=C4)C)C
CCC1=CC=C(NC(=O)CSC2=NC(=O)N(CCCN3CCOCC3)C4=C2CCCC4)C=C1
CNC(=O)C1=C(NC(=O)C2=CC=C(OC)C=C2)SC3=C1CCC3
CCN1C=C(C(=O)OCC(=O)NC2=CC(=CC=C2)C(C)=O)C(=O)C3=C1N=C(C)C=C3
CC12CCC3C(CCC4=CC(=O)CCC34C)C1CCC2O
CCC1CCCCN1C(=O)CSC2=NC3=C(SCC3)C(=O)N2C4=CC=CC=C4
CCCCCCN1C(=N)C(=CC2=C1N=C3C=CC=CN3C2=O)C(N)=O
CNC(=O)C1=C(NC(=O)C2=C(F)C=CC=C2)SC3=C1CCCC3
CC1=CC(=CC(=C1)C)N2C(=O)C3=C(CCS3)N=C2SCC(=O)N4CCCCCC4
COC1=CC=C(NC(=O)C2=C(C)NC(=O)NC2C3=CC(=C(OC)C(=C3)OC)OC)C=C1
CC(=O)N1CCC2=C(C1)SC(=C2C(N)=O)NC(=O)CC3=CC=CC=C3
CCOC(=O)CNC(=O)CSC1=NC2=C(SCC2)C(=O)N1C3=CC(=CC(=C3)C)C
CCOC1=CC=C(C=C1)[S](=O)(=O)NC2CCCCCC2
CC(C)(C)C1=CC=C(C=C1)C(=O)NC2=C(CN3CCOCC3)C4=C(CCCC4)S2
COC(=O)C1=C(NC(=O)C2=C(C=CC=C2)[N+]([O-])=O)SC3=C1CC(C)(C)NC3(C)C
CCOC1=CC=C(NC(=O)C2=C(C)NC(=O)NC2C3=CC(=C(OC)C=C3)OC)C=C1
CN1CCN(CC1)CC2=CC(=O)OC3=C2C=CC(=C3)C
NC(=O)C1=C(NC(=O)\C=C\C(O)=O)SC2=C1CCCC2
COC1=C(OC)C=C(C=C1)C2=NN(C(C2)C3=CC(=C(OC)C(=C3)OC)OC)C(C)=O
N[S](=O)(=O)C1=CC=C(NC(=O)NC2=CC=CC(=C2)Cl)C=C1
CNC(=O)C1=C(NC(=O)C2=CC(=C(OC)C=C2)OC)SC3=C1CCC3
CN1CC(CC1=O)C2=NC3=C(C=CC=C3)[N]2CC4=C(F)C=CC=C4
CNC(=O)C1=C(NC(=O)C2=CC=C(C=C2)N(C)C)SC3=C1CCC3
FC1=CC=C(CN2C=NC3=C(C2=O)C4=C(CCCC4)S3)C=C1
CC1=CC=C(C=C1)N2CC(CN[S](=O)(=O)C3=CC=C(C)C=C3)CC2=O
CCN(CC)CCN1C(C2=CC=C(OC)C=C2)C3=C(OC4=C(C=CC(=C4)OC)C3=O)C1=O
COC1=C(C=CC=C1)N2C(=O)C3=C(CCS3)N=C2SCC(=O)NC4=CC=CC=C4
COC1=CC=C(C=C1)N2C(=O)C3=C(CCS3)N=C2SCC(=O)NC4=CC=CC=C4
FC1=CC=C(C=C1)N2C(=O)C3=C(CCS3)N=C2SCC(=O)NC4=CC=CC=C4
CNC(=O)C1=C(NC(=O)C2=CC3=C(OCCO3)C=C2)SC4=C1CCCC4
CCCOC1=CC=C(C=C1)C2N(CCN(C)C)C(=O)C3=C2C(=O)C4=C(O3)C=C(OC)C=C4
CN1CC(CC1=O)C2=NC3=C(C=CC=C3)[N]2CC4=C(C)C=CC(=C4)C
COC1=CC=C(NC(=O)C2=CC=C(C=C2)[S](=O)(=O)N(C)C)C=C1
CCOC(=O)C1=C(NC(=O)C2=C(C=CC=C2)[N+]([O-])=O)SC3=C1CCC3
COCCNC(=O)C1=CC2=C(N=C3N(C=CC=C3C)C2=O)N(C)C1=N
COC1=CC2=C(C=C1)C(=O)C3=C(O2)C(=O)N(CCCN4CCOCC4)C3C5=CC=C(C)C=C5
COC1=C(OC)C=C(C=C1)N2C(=O)C3=C(CCS3)N=C2SCC(=O)NCC4CCCO4
CCOC(=O)C1=CC=C(NC(=O)CSC2=NC3=C(SC(C)C3)C(=O)N2CC)C=C1
COC1=C(OC)C(=CC(=C1)C2NC(=O)NC(=C2C(=O)NC3=CC=CC(=C3)Cl)C)OC
CNC(=O)C1=C(NC(=O)C2=CC(=CC=C2)OC)SC3=C1CCC3
ClC1=CC=C(C=C1)[S](=O)(=O)NCC2CN(C(=O)C2)C3=CC=CC=C3
ClC1=CC(=CC=C1)[S](=O)(=O)NCC2CN(C(=O)C2)C3=CC=CC=C3
COC1=CC=C(C=C1)C(=O)NC2=C(C(N)=O)C3=C(CN(CC3)C(C)=O)S2
CNC(=O)C1=C(NC(=O)C2=CC(=C(C)C=C2)C)SC3=C1CCC3
COC1=CC=CC(=C1)C(=O)NC2=C(C(N)=O)C3=C(CN(CC3)C(C)=O)S2
COC1=C(C=CC=C1)C(=O)NC2=C(C(N)=O)C3=C(CN(CC3)C(C)=O)S2
CC(=O)N1CCC2=C(C1)SC(=C2C(N)=O)NC(=O)C3=CC=C(Cl)C=C3
CC(=O)N1CCC2=C(C1)SC(=C2C(N)=O)NC(=O)C3=C(Cl)C=CC=C3
CNC(=O)C1=CC2=C(N=C3N(C=CC=C3C)C2=O)N(C)C1=N
CNC(=O)C1=C(NC(=O)C2=C(Br)C=CC=C2)SC3=C1CCC3
CCC1=C(C)N=C(NC1=O)[N]2N=C(C)C=C2NC(=O)C3=CC=C(C=C3)[N+]([O-])=O
COC1=CC2=C(C=C1)C(=CC(=O)O2)CN3CCOCC3
FC1=CC=C(C=C1)N2CC(CN[S](=O)(=O)C3=CC=C(F)C=C3)CC2=O
CN1CCN(CC1)CC2=CC(=O)OC3=C2C=C(C)C=C3
CC1=CC2=C(C=C1)C(=CC(=O)O2)CN3CCOCC3
CC1=CC2=C(OC(=O)C=C2CN3CCOCC3)C=C1
CCC1CCCCN1C(=O)CSC2=NC3=C(SCC3)C(=O)N2C4=CC=C(Br)C=C4
CN(C)C1=CC=C(C=C1)C(=O)NC2=C(C(N)=O)C3=C(CN(CC3)C(C)=O)S2
CCNC(=O)C1=CC2=C(N=C3N(C=CC=C3C)C2=O)N(CCOC)C1=N
COCCN1C(=O)C2=C(CC(C)S2)N=C1SCC(=O)NC3=C(OC)C=C(OC)C=C3
CCOC1=CC=C(C=C1)N2C(=O)C3=C(CCS3)N=C2SCC(=O)N4CCC(C)CC4
COCCN1C(=O)C2=C(CC(C)S2)N=C1SCC(=O)NC3=C(OC)C=CC(=C3)OC
CCOC1=C(O)C=CC(=C1)C2NC(=O)NC(=C2C(=O)NC3=CC(=CC(=C3)C)C)C
CN1CC(CC1=O)C2=NC3=C(C=CC=C3)[N]2CC4=CC=C(C)C=C4
CC1=CC2=C(OC(=O)C=C2CN3CCOCC3)C(=C1)C
CC1=C(OCC(N)=O)C=CC2=C1OC(=O)C3=C2CCCC3
CCC1=CC2=C(OC(=O)C=C2CN3CCOCC3)C=C1
BrC1=CC=C(O1)C(=O)NC2=CC=C(C=C2)C3=NC4=C(S3)N=CC=C4
CNC(=O)C1=C(NC(=O)COC2=CC=CC=C2)SC3=C1CCC3
ClC1=CC=C(C=C1)N2CC(CN[S](=O)(=O)C3=CC=CC=C3)CC2=O
COC1=C(OC)C=C(C=C1)C2NC(=O)NC(=C2C(=O)NC3=CC=C(Br)C=C3)C
CCNC(=O)C1=CC2=C(N=C3C=CC=CN3C2=O)N(CCO)C1=N
COC(=O)N1CCC2=C(C1)SC(=C2C(N)=O)NC(=O)CCC3=CC=CC=C3
CCC1=CC2=C(OC(=O)C=C2CN3CCN(C)CC3)C=C1
BrC1=CC=C(C=C1)N2C(=O)C3=C(CCS3)N=C2SCC(=O)NC4CCCCC4
CC[N]1C2=C(C=CC=C2)N=C1C3CN(CC4=CC=CC=C4)C(=O)C3
CCOC1=CC=C(NC(=O)C2=C(C)NC(=O)NC2C3=C(OC)C=CC(=C3)OC)C=C1
COC1=CC=C(NC(=O)CSC2=NC3=C(SCC3)C(=O)N2C4=CC=CC=C4)C=C1
COC1=CC=CC(=C1)N2C(=O)C3=C(CCS3)N=C2SCC(=O)NC4=CC=CC=C4
CNC(=O)C1=C(NC(=O)C2=CC=C(Cl)C=C2)SC3=C1CCC3
CNC(=O)C1=C(NC(=O)C2=CC=C(C=C2)C(=O)OC)SC3=C1CCCC3
CNC(=O)C1=C(NC(=O)C2=CC(=CC(=C2)OC)OC)SC3=C1CCC3
FC1=CC=C(C=C1)N2CC(CN[S](=O)(=O)C3=CC(=CC=C3)F)CC2=O
COC1=CC2=C(C=C1)C(=CC(=O)O2)CN3CC(C)OC(C)C3
CN1CCN(CC1)CC2=CC(=O)OC3=C2C=C(C)C=C3C
CCOC1=CC=C(NC(=O)CSC2=NC3=C(SC(C)C3)C(=O)N2CCOC)C=C1
CNC(=O)C1=C(NC(=O)C2=C(OC)C=CC=C2)SC3=C1CCCC3
CCN1CCN(CC1)CC2=CC(=O)OC3=C2C=C(C)C=C3
CCOC1=CC=C(C=C1)N2C(=O)C3=C(CCS3)N=C2SCC(=O)NC4CCCCC4
CCC1CCCCN1C(=O)CSC2=NC3=C(SCC3)C(=O)N2C4=CC=C(F)C=C4
CCN1C(=N)C(=CC2=C1N=C3N(C=CC=C3C)C2=O)C(=O)NCCOC
COC1=CC(=C(C=C1OC)C2NC(=O)NC(=C2C(=O)NC3=C(C)C(=CC=C3)C)C)Br
CCN1CCN(CC1)CC2=CC(=O)OC3=C2C=CC(=C3)C
CNC(=O)C1=C(NC(=O)C2=CC(=CC=C2)F)SC3=C1CCCC3
[O-][N+](=O)C1=CC=C(O1)C(=O)NC2=NC(=CS2)C3=CC=NC=C3
C=CCN1C(=N)C(=CC2=C1N=C3C=CC=CN3C2=O)C(=O)NC4CCCCC4
CNC(=O)C1=C(NC(=O)CC2=CC=CC=C2)SC3=C1CCCC3
COC1=CC=CC2=C1OC(=O)C(=C2)C(=O)NC(C)(C)C
COCCN1C(=N)C(=CC2=C1N=C3C=CC=CN3C2=O)C(=O)NC4CCCC4
CC1=CC=CN2C(=O)C3=C(N=C12)N(CC=C)C(=N)C(=C3)C(=O)N4CCCCC4
Cl.CCCN1CCC2=C(C1)SC(=C2C(N)=O)NC(=O)CSC3=CC=C(Cl)C=C3
CCN(CC)CCN1C(=O)N=C(SCC(=O)NC2=CC(=C(C)C=C2)F)C3=C1CCCC3
CCNC(=O)C1=CC2=C(N=C3N(C=CC=C3C)C2=O)N(CC4=CC=CO4)C1=N
CNC(=O)C1=C(NC(=O)C2=C(Cl)C=CC=C2)SC3=C1CCCCC3
CC(=O)N1CCC2=C(C1)SC(=C2C(N)=O)NC(=O)C3=CC(=CC=C3)C(F)(F)F
CC(=O)N1CCC2=C(C1)SC(=C2C(N)=O)NC(=O)C3=CC=C(C=C3)C(C)=O
COC1=C(NC(=O)C2=CC=C(O2)[N+]([O-])=O)C=CC(=C1)[N+]([O-])=O
COC1=CC=C(NC(=O)CSC2=NC3=C(SCC3)C(=O)N2C4=CC=C(F)C=C4)C=C1
O=C(CSC1=NC2=C(SCC2)C(=O)N1C3=CC=CC=C3)NCCC4=CC=CC=C4
COC1=CC2=C(OC(=O)C(=C2)C(=O)N3CCN(C)CC3)C=C1
CC(C)C1=CC=C(NC(=O)CSC2=NC(=O)N(CCCN3CCOCC3)C4=C2CCCC4)C=C1
CNC(=O)C1=C(NC(=O)C2=C(C=CC=C2)[N+]([O-])=O)SC3=C1CCCCC3
CC(=O)N1CCC2=C(C1)SC(=C2C(N)=O)NC(=O)C3=CC4=C(OCCO4)C=C3
CNC(=O)C1=C(NC(=O)C2=CC=CC(=C2)Cl)SC3=C1CCC3
CNC(=O)C1=C(NC(=O)C2=CC=C(C=C2)C(=O)OC)SC3=C1CCC3
CNC(=O)C1=C(NC(=O)CC2=CC=CC=C2)SC3=C1CCC(C)C3
CC1=CC=CC(=C1)C[N]2C3=C(C=CC=C3)N=C2C4CN(C(=O)C4)C(C)(C)C
COCCN1C(=N)C(=CC2=C1N=C3C=CC=CN3C2=O)C(=O)NC4CCCCC4
CCN1CCN(CC1)CC2=CC(=O)OC3=C2C=CC(=C3C)O
COC1=C(NC(=O)C2=CC=C(C=C2)[S](=O)(=O)N(C)C)C=CC=C1
COCCN1C(=N)C(=CC2=C1N=C3N(C=CC=C3C)C2=O)C(=O)NC4CCCC4
CN1CCN(CC1)CC2=CC(=O)OC3=C2C=CC(=C3C)O
CCOC(=O)N1CCC2=C(C1)SC(=C2C(N)=O)NC(=O)C3=C(C)C=CC=C3
CC(=C)C1CC=C(C)\C(C1)=N/NC(=O)C2=CC=NC=C2
CN1CCN(CC1)CC2=CC(=O)OC3=C2C=C(O)C=C3
CCOC1=CC=C(C=C1)C(=O)NC2=C(C(N)=O)C3=C(CN(CC3)C(C)=O)S2
CC1=CC2=C(C=C1)C(=CC(=O)O2)CN3CCCCC3
CCC1CCCCN1C(=O)CSC2=NC3=C(SCC3)C(=O)N2C4=CC=C(C)C=C4
CC1=CC2=C(OC(=O)C=C2CN3CCCCC3)C=C1
CCOC(=O)C1=C(NC(=O)C2=C(C=CC=C2)[N+]([O-])=O)SC3=C1CCCC3
CC(=O)N1CCC2=C(C1)SC(=C2C(N)=O)NC(=O)C3(CCCC3)C4=CC=C(Cl)C=C4
CNC(=O)C1=C(NC(=O)C2=CC3=C(OCCO3)C=C2)SC4=C1CCC(C)C4
CCN1CC(CC1=O)C2=NC3=C(C=CC=C3)[N]2CC4=CC=CC=C4
CCOC1=CC=C(C=C1)N2C(=O)C3=C(CCS3)N=C2SCC(=O)N4CCCCCC4
CC(C)(CO)\C=N\NC(=O)C1=CC=NC=C1
CCOC(=O)N1CCC2=C(C1)SC(=C2C(N)=O)NC(=O)C3=C(F)C=CC=C3
CNC(=O)C1=C(NC(=O)C2=CC3=C(OCCO3)C=C2)SC4=C1CCCCC4
CCCN1C(=N)C(=CC2=C1N=C3N(C=CC=C3C)C2=O)C(=O)NCCOC
COC1=CC=C(NC(=O)C2=CC=C(C=C2)[S](=O)(=O)N3CCCC3)C=C1
COCCN1C(=O)C2=C(CC(C)S2)N=C1SCC(=O)NC3=CC(=C(Cl)C=C3)Cl
CC(C)(C)N1CC(CC1=O)C2=NC3=C(C=CC=C3)[N]2CC4=CC=CC=C4
CC(C)OC1=CC=C(C=C1)C(=O)NC2=C(C(N)=O)C3=C(CN(CC3)C(C)=O)S2
COC1=CC=CC(=C1)NC(=O)C2=CC=C(C=C2)[S](=O)(=O)N(C)C
CN1C(=O)C2(OCCO2)C3=C1C(=CC(=C3)C)C
CC(=O)N1CCC2=C(C1)SC(=C2C(N)=O)NC(=O)C3=CC(=CC(=C3)Cl)Cl
COC1=CC(=CC(=C1)C(=O)NC2=C(C#N)C3=C(CN(CC3)C(C)=O)S2)OC
CC([N]1C2=C(C=CC=C2)N=C1C3CN(C(=O)C3)C(C)(C)C)C4=CC=CC=C4
CCC1=CC2=C(OC(=O)C=C2CN3CC(C)OC(C)C3)C=C1
CC(=O)N1CCC2=C(C1)SC(=C2C(N)=O)NC(=O)C3=C(Cl)C=C(Cl)C=C3
CCN1CC(CC1=O)C2=NC3=C(C=CC=C3)[N]2CC4=C(F)C=CC=C4
COC(=O)C1=C(NC(=O)C2=C(OC)C=CC=C2)SC3=C1CCN(C3)C(C)=O
C=CC[N]1C2=C(C=CC=C2)N=C1C3CN(CC4=CC=CC=C4)C(=O)C3
CC(=O)N1CCC2=C(C1)SC(=C2C(N)=O)NC(=O)C3=CC=CC(=C3)Br
CC(=O)N1CCC2=C(C1)SC(=C2C(N)=O)NC(=O)C3=C(Br)C=CC=C3
CCOC1=CC=C(C=C1)C(=O)NC2=C(C(=O)NC)C3=C(CCC3)S2
COC1=CC(=C(C=C1)C2=N[NH]C(=C2C3=C(OC)C=CC=C3)C)O
CCN1CCN(CC1)CC2=CC(=O)OC3=C2C=C(O)C=C3
CC1CCN(CC1)C(=O)CSC2=NC3=C(SCC3)C(=O)N2C4=CC=C(Br)C=C4
CC(=O)N1CCC2=C(C1)SC(=C2C(N)=O)NC(=O)C3=CC=C(Br)C=C3
CN1CC(CC1=O)C2=NC3=C(C=CC=C3)[N]2CC4=CC=C(C=C4)C(C)(C)C
NC(=O)CNC(=O)\C=C\C1=CC=CS1
CC(C)N1C(=N)C(=CC2=C1N=C3C=CC=CN3C2=O)C(=O)NCC4=CC=CO4
CC1=CC(=C(C(=C1)C)[S](=O)(=O)NCC2CN(C(=O)O2)C3=CC=C(F)C=C3)C
CNC(=O)C1=C(NC(=O)C2=CC(=C(OC)C=C2)OC)SC3=C1CCCC3
CNC(=O)C1=C(NC(=O)C2=CC(=C(OC)C(=C2)OC)OC)SC3=C1CCC3
COC(=O)N1CCC2=C(C1)SC(=C2C(N)=O)NC(=O)C3=CC=C(C=C3)C(C)(C)C
CC1=C(C[N]2C3=C(C=CC=C3)N=C2C4CN(C(=O)C4)C(C)(C)C)C=CC=C1
CCC1=CC2=C(OC(=O)C=C2CN3CCN(C)CC3)C=C1O
CCOC1=CC=C(NC(=O)C2=C(C)NC(=O)NC2C3=CC(=C(OC)C(=C3)OC)OC)C=C1
O=C1CN(C(=O)C2=NC3=C(S2)C=CC=C3)C4=C(N1)C=CC=C4
CCN1CC(CC1=O)C2=NC3=C(C=CC=C3)[N]2CC4=C(C)C=CC(=C4)C
COC1=CC=CC(=C1)NC(=O)C2=CC=C(C=C2)[S](=O)(=O)N3CCCC3
CCOCCCN1C(=N)C(=CC2=C1N=C3C=CC=CN3C2=O)C(=O)NC
CNC(=O)C1=C(NC(=O)C2=CC=C(OC(C)C)C=C2)SC3=C1CCC3
CCN1CC(CC1=O)C2=NC3=C(C=CC=C3)[N]2CC4=CC=C(Cl)C=C4
O=C1OC2=C(C=C3OCOC3=C2)C(=C1)CN4CCCCCC4
FC1=C(C=CC=C1)[S](=O)(=O)NCC2CN(C(=O)O2)C3=CC=CC(=C3)Cl
CC1=CC=C(C[N]2C3=C(C=CC=C3)N=C2C4CN(C(=O)C4)C(C)(C)C)C=C1
Cl.COC1=CC2=C(C=C1)C(=CC(=O)O2)CN(C)CCC#N
O=C(CSC1=NC2=C(C=CC=C2)C(=O)N1C3=CC=C(C=C3)C(=O)N4CCOCC4)N5CCCC5
CC1=NC2=C(C=CC=C2)[N]1CC(O)COC3=CC=CC=C3
CCOC(=O)N1CCC2=C(C1)SC(=C2C(N)=O)NC(=O)C3=CC=CC=C3
CCC1=CC2=C(OC(=O)C=C2CN(C)CCO)C=C1
CC1=CC2=C(C=C1O)C(=CC(=O)O2)CN3CCCCC3
COC1=CC(=C(C=C1)C2=N[NH]C(=C2C3=CC=CC=C3)C)O
CC(=O)N1CCC2=C(C1)SC(=C2C(N)=O)NC(=O)CCOC3=CC=CC=C3
CCN1CC(CC1=O)C2=NC3=C(C=CC=C3)[N]2CC4=CC=C(C)C=C4
OCC1=NC2=C(C=CC=C2)[N]1CCCOC3=CC=CC=C3
CC1=CC2=C(OC(=O)C=C2CN3CCCCC3)C(=C1)C
CNC(=O)C1=CC2=C(OC1=O)C=CC(=C2)Br
CC1CCN(CC1)CC2=CC(=O)OC3=C2C=CC(=C3)C
CC1CCN(CC1)CC2=CC(=O)OC3=C2C=C(C)C=C3
COC1=CC=CC(=C1)N2C(=O)C3=C(CCS3)N=C2SCC(=O)NC4=C(OC)C=CC=C4
CCC1=CC2=C(OC(=O)C=C2CN3CCCCC3)C=C1
CC1=NC2=C(C=CC=C2)[N]1CC(O)COC3=C(Cl)C=CC=C3
BrC1=CC=C(C=C1)[S](=O)(=O)NCC2CN(C(=O)C2)C3=CC=CC=C3
COC1=C(C)C(=C(C=C1)C2=N[NH]C(=C2C3=CC=CC=C3)C)O
COCCN1C(=N)C(=CC2=C1N=C3N(C=CC=C3C)C2=O)C(=O)NC4CCCCC4
CC(C)(C)CC(C)(C)NC(=O)NC1=CC=CC(=C1)C(F)(F)F
CC1=CC=CC(=C1)OCCC[N]2C(=NC3=C2C=CC=C3)CO
CCN(CCO)CC1=CC(=O)OC2=C1C=C(C)C=C2C
COC1=C(OC)C=C(C=C1)N2C(=O)C3=C(CCS3)N=C2SCC(=O)NC4=CC=CC=C4
CC(O)C1=NC2=C(C=CC=C2)[N]1CCCOC3=CC=CC=C3
COC1=C(OC)C(=CC(=C1)C2NC(=O)NC(=C2C(=O)NC3=CC=C(Br)C=C3)C)OC
COC1=CC2=C(C=C1)C(=CC(=O)O2)CN3CCCCCC3
CCOC(=O)N1CCC2=C(C1)SC(=C2C(N)=O)NC(=O)C3=CC(=CC=C3)C
CNC(=O)C1=C(NC(=O)COC2=CC=CC=C2)SC3=C1CCCCC3
CC1=CC=CC(=C1OCCC[N]2C(=NC3=C2C=CC=C3)CO)C
CCOC(=O)N1CCC2=C(C1)SC(=C2C(N)=O)NC(=O)C3=C(Cl)C=CC=C3
CC1CCN(CC1)CC2=CC(=O)OC3=C2C=C(O)C=C3
CN1CC(CC1=O)C2=NC3=C(C=CC=C3)[N]2CC4=CC(=C(Cl)C=C4)Cl
BrC1=CC=C(C=C1)N2C(=O)C3=C(CCS3)N=C2SCC(=O)N4CCCCCC4
COC1=CC=CC(=C1OC)C(=O)NC2=C(C(N)=O)C3=C(CN(CC3)C(C)=O)S2
COCCNC(=O)C1=CC2=C(OC1=O)C=CC=C2
CN1CCN(CC1)C(CNC(=O)NC2CCCCC2)C3=CC4=C(OCO4)C=C3
CCC1=CC2=C(OC(=O)C=C2CN3CCN(CCO)CC3)C=C1
CC1CCN(CC1)CC2=CC(=O)OC3=C2C=CC(=C3C)O
COC1=CC(=C(C=C1)C2=N[NH]C=C2C3=C(OC)C=CC=C3)O
COC(=O)C1=C(NC(=O)C2=CC=C(OC)C=C2)SC3=C1CCN(C3)C(C)=O
CNC(=O)C1=C(NC(=O)C2=CC=CC(=C2)Br)SC3=C1CCC3
CC(=O)NC1=CC=C(C=C1)[S](=O)(=O)NCC2CN(C(=O)C2)C3=CC=C(C)C=C3
CC1CCCCN1CC2=CC(=O)OC3=C2C=C(O)C(=C3)C
OCCCC1=NC2=C(C=CC=C2)[N]1CCOC3=CC=CC=C3
CC1=C(O)C=CC2=C1OC(=O)C=C2CN3CCCCCC3
CC1=CC=C(OCC[N]2C(=NC3=C2C=CC=C3)CCO)C=C1
Cl.CC1CCCCN1CC2=CC(=O)OC3=C2C=CC(=C3)C
CCOC1=CC=C(NC(=O)C2=CC=C(C=C2)[S](=O)(=O)N(C)C)C=C1
COC1=CC=C(OCC[N]2C(=NC3=C2C=CC=C3)CCO)C=C1
CCC(C)N1C(=N)C(=CC2=C1N=C3N(C=CC=C3C)C2=O)C(=O)NC4CCCCC4
CNC(=O)C1=C(NC(=O)C2=CC(=C(OC)C=C2)OC)SC3=C1CCC(C)C3
CC(C)N1C(=O)C(=O)C2=C1C=CC=C2
CC(=O)N1CCC2=C(C1)SC(=C2C(N)=O)NC(=O)COC3=CC=C(Cl)C=C3
CCOC(=O)N1CCC2=C(C1)SC(=C2C(N)=O)NC(=O)C3=CC=C(F)C=C3
CC1=CC2=C(C=C1C)C(=CC(=O)O2)CN3CCCCC3
CNC(=O)C1=C(NC(=O)C2=CC(=C(OC)C=C2)OC)SC3=C1CCCCC3
CCOC(=O)N1CCC2=C(C1)SC(=C2C(N)=O)NC(=O)CC3=CC=CC=C3
CC(=O)NC1=CC=C(C=C1)[S](=O)(=O)NCC2CN(C(=O)C2)C3=CC=C(F)C=C3
CC1=CC=CC(=C1)OCC(O)C[N]2C(=NC3=C2C=CC=C3)C4CC4
COC1=C(C=CC=C1)C2=NN(C(C2)C3=CC4=C(C=C3)N=CC=N4)C(C)=O
COC1=CC=CC(=C1)C2=NN(C(C2)C3=CC4=C(C=C3)N=CC=N4)C(C)=O
COC1=CC=C(C=C1)C2=NN(C(C2)C3=CC4=C(C=C3)N=CC=N4)C(C)=O
COC1=C(OC)C=C(C=C1)C(=O)NC2=C(C(N)=O)C3=C(CN(CC3)C(C)=O)S2
COC1=CC2=C(OC(=O)C(=C2)C(=O)N3CCN(CC3)CC(C)=C)C=C1
COC1=C(OCCC[N]2C(=NC3=C2C=CC=C3)C(C)O)C=CC=C1
COC1=C(OC)C=C(C=C1)C2N(C)C(=O)C3=C2C(=N[NH]3)C4=C(O)C=CC=C4
COC1=CC(=C(C=C1)C(=O)NC2=C(C(N)=O)C3=C(CN(CC3)C(C)=O)S2)OC
CNC(=O)C1=C(NC(=O)CCOC2=CC=CC=C2)SC3=C1CCCC3
COC1=C(C)C=C(C=C1)[S](=O)(=O)NCC2CN(C(=O)O2)C3=CC=C(F)C=C3
CC(C)C1=CC2=C(OC(=O)C=C2CN3CCCCC3)C=C1
COC1=CC(=CC(=C1)C(=O)NC2=C(C(N)=O)C3=C(CN(CC3)C(C)=O)S2)OC
C=CCNC(=O)C1=CC2=C(N=C3C=CC=CN3C2=O)N(CC=C)C1=N
CC1=CC2=C(C=C1)C(=CC(=O)O2)CN3CCCCCC3
CC1CCN(CC1)CC2=CC(=O)OC3=C2C=C(O)C(=C3)C
CCN1CCN(CC1)CC2=CC(=O)OC3=C2C=C(CC)C=C3
CC(C)(C)C1=CC=C(C=C1)C(=O)NC2=C(CN3CCCC3)C4=C(CCCC4)S2
CCOC1=CC=C(NC(=O)C2=C(C)NC(=O)NC2C3=CC(=C(O)C=C3)OCC)C=C1
CNC(=O)C1=C(NC(=O)CC#N)SC2=C1CCCC2
CC1=CC=C(C=C1)C2=NN=C(NC(=O)C3=CC=CC(=C3)C(F)(F)F)O2
Cl.CC([N]1C(=NC2=C1C=CC=C2)C3CN(CC=C)C(=O)C3)C4=CC=CC=C4
CC1=CC2=C(C=C1O)C(=CC(=O)O2)CN3CCCCCC3
COC1=CC(=C(C=C1)C2=N[NH]C(=C2C3=CC(=C(OC)C=C3)OC)C)O
O=C(NC1=NC(=CS1)C2=CC=NC=C2)C3=CC=CO3
CC1CCN(CC1)CC2=CC(=O)OC3=C2C=C(C)C=C3C
COC1=CC=C(C=C1)C2=C(C)[NH]N=C2C3=C(O)C=C(OC)C=C3
CCOC(=O)N1CCC2=C(C1)SC(=C2C#N)NC(=O)C3=CC=C(Cl)C=C3
COC1=C(OC)C=C(NC(=O)CSC2=NC3=C(SC=C3)C(=O)N2CCCN4CCCCC4)C=C1
COC1=CC=C(NC(=O)CSC2=NC3=C(SCC3)C(=O)N2C4=C(OC)C=CC=C4)C=C1
CCOC(=O)N1CCC2=C(C1)SC(=C2C#N)NC(=O)C3=CC=CC(=C3)Cl
COC1=C(C(=O)NC2=C(C(N)=O)C3=C(CN(CC3)C(C)=O)S2)C(=CC=C1)OC
CCC1=CC2=C(OC(=O)C=C2CN3CCC(C)CC3)C=C1
CC1=CC=CC(=C1)C[N]2C(=NC3=C2C=CC=C3)C4CN(CC=C)C(=O)C4
CC1=CC=C(C[N]2C(=NC3=C2C=CC=C3)C4CN(CC=C)C(=O)C4)C=C1
CCOC(=O)N1CCC2=C(C1)SC(=C2C#N)NC(=O)C3=CC=C(OC)C=C3
COC1=CC(=C(C=C1)C2=N[NH]C=C2C3=CC=CC=C3)O
CC(O)C1=NC2=C(C=CC=C2)[N]1CCCCOC3=CC=CC=C3
COC1=CC=C(OCCC[N]2C(=NC3=C2C=CC=C3)CO)C=C1
CCOC(=O)N1CCC2=C(C1)SC(=C2C(N)=O)NC(=O)C3=CC=C(C)C=C3
CCCN1C(=O)C(=O)C2=C1C(=CC(=C2)C)C
OCCC1=NC2=C(C=CC=C2)[N]1CCCOC3=CC=CC=C3
COC1=CC=C(C=C1)C2=C[NH]N=C2C3=C(O)C=C(OC)C=C3
CCC1=NC2=C(C=CC=C2)[N]1CC(O)COC3=C(C)C=CC=C3
CCOC1=CC(=C(C=C1)C2=N[NH]C(=C2C3=CC=CC=C3)C)O
CCOC1=CC=CC2=C1OC(=O)C(=C2)C(=O)N(C)C
CCOC1=CC(=C(C=C1)C2=N[NH]C=C2C3=C(OC)C=CC=C3)O
CNC(=O)C1=C(NC(=O)C2=C(OC)C=C(OC)C=C2)SC3=C1CCCCC3
CCC(C)NC(=O)C1=CC2=C(OC1=O)C=CC(=C2)OC
CC1=C(C[N]2C(=NC3=C2C=CC=C3)C4CN(CC=C)C(=O)C4)C=CC=C1
CC(O)C1=NC2=C(C=CC=C2)[N]1CCCOC3=CC=C(C)C=C3
CC(O)C1=NC2=C(C=CC=C2)[N]1CCCOC3=CC(=CC=C3)C
CC(O)C1=NC2=C(C=CC=C2)[N]1CCCOC3=C(C)C=CC=C3
CC1=CC=C(OCCC[N]2C(=NC3=C2C=CC=C3)CO)C=C1
COC1=CC=C(NC(=O)CSC2=NC3=C(SCC3)C(=O)N2C4=CC(=CC=C4)OC)C=C1
COC1=CC=C(OCCC[N]2C(=NC3=C2C=CC=C3)C(C)O)C=C1
CC(C)(O)C1=NC2=C(C=CC=C2)[N]1CCCOC3=CC=CC=C3
CCOC1=CC(=C(C=C1)C2=N[NH]C(=C2C3=C(OC)C=CC=C3)C)O
CCOCCCN1C(=N)C(=CC2=C1N=C3C=CC=CN3C2=O)C(=O)NC4CCCC4
COC1=CC=CC(=C1)NC(=O)CSC2=NC3=C(SCC3)C(=O)N2C4=CC(=CC=C4)OC
COC1=CC2=C(C=C1OC)N=C(NC(=O)CC3=CC=C(F)C=C3)S2
OC(COC1=C(Cl)C=CC=C1)C[N]2C(=NC3=C2C=CC=C3)C4CC4
CCC(C)NC(=O)C1=CC2=C(OC1=O)C(=CC=C2)OC
COCCNC(=O)C1=C(NC(=O)C2=CC=C(F)C=C2)SC3=C1CCCC3
CCOC(=O)N1CCC2=C(C1)SC(=C2C(N)=O)NC(=O)C3=CC=C(C=C3)N(C)C
Cl.CC1CCCCN1CC2=CC(=O)OC3=C2C=C(C)C=C3C
COC1=CC(=C(C=C1)C2=N[NH]C(=C2C3=CC=C(Cl)C=C3)C)O
CCCCOC1=CC=CC(=C1)C(=O)NC2=C(C(N)=O)C3=C(CN(CC3)C(C)=O)S2
Cl.CCC1=CC2=C(OC(=O)C=C2CN3CCCCC3C)C=C1
CCCCOC1=CC=C(C=C1)C(=O)NC2=C(C(N)=O)C3=C(CN(CC3)C(C)=O)S2
CC1=C(OCC[N]2C(=NC3=C2C=CC=C3)CCCO)C=CC=C1
CC1=CC=CC(=C1)OCC[N]2C(=NC3=C2C=CC=C3)CCCO
CC1=C(C)C=C(OCCC[N]2C(=NC3=C2C=CC=C3)CO)C=C1
COCC1=NC2=C(C=CC=C2)[N]1CC(O)COC3=CC(=C(Cl)C=C3)C
COC1=CC(=C(C=C1)C2=N[NH]C=C2C3=CC(=C(OC)C=C3)OC)O
FC(F)(F)C1=CC=C(CN2CC(CC2=O)C3=NC(=NO3)C4=CC=CS4)C=C1
CC(C)CN1C(=O)C(=O)C2=C1C(=CC(=C2)C)C
CC1=C(C)C=C(NC(=O)C2CCN(CC2)[S](=O)(=O)C3=CC=CS3)C=C1
CCNC(=O)C1=C(NC(=O)CC#N)SC2=C1CCCC2
COC1=C(OCCCC[N]2C(=NC3=C2C=CC=C3)CO)C=CC=C1
CCOC(=O)C1=C(NC(=O)C2=CC=C(OC)C=C2)SC3=C1CCN(C3)C(C)=O
CCOC1=CC=C(C=C1)C(=O)NC2=C(C(=O)OC)C3=C(CN(CC3)C(C)=O)S2
OCC1=NC2=C(C=CC=C2)[N]1CCCCOC3=CC=CC=C3
CNC(=O)C1=C(NC(=O)C2=CC3=C(OCCO3)C=C2)SC4=C1CCN(C4)C(=O)OC
CC1=CC(=CC(=C1)C)OCCC[N]2C(=NC3=C2C=CC=C3)CO
CC1CC(C)CN(C1)CC2=CC(=O)OC3=C2C=CC(=C3)C
O=C1OC2=C(C=CC=C2)C=C1C(=O)N3CCOCC3
OCCCC1=NC2=C(C=CC=C2)[N]1CCCOC3=CC=CC=C3
CC(C)(C)C1=CC=C(C=C1)C(=O)NC2=C(CN3CCCCC3)C4=C(CCCC4)S2
CC1=CC=C(OCC[N]2C(=NC3=C2C=CC=C3)CCCO)C=C1
COC1=C(C=CC=C1)C2=C(C)[NH]N=C2C3=C(O)C=C(O)C=C3
CC1=CC=CN2C(=O)C3=C(N=C12)N(C4CCCC4)C(=N)C(=C3)C(=O)NC5CCCC5
COC1=CC2=C(OC(=O)C(=C2)C(=O)N3CC(C)CC(C)C3)C=C1
CC(=O)NC1=CC=C(NC(=O)CSC2=NC(=O)N(CCCN3CCOCC3)C4=C2CCC4)C=C1
CCCCN1CC(CC1=O)C2=NC3=C(C=CC=C3)[N]2CC4=CC=CC=C4
OCC1=NC2=C(C=CC=C2)[N]1CCCOC3=C(Cl)C=CC=C3
CC1=C(OCCC[N]2C(=NC3=C2C=CC=C3)CCO)C=CC=C1
CCN1CCN(CC1)CC2=CC(=O)OC3=C2C=C(CC)C(=C3)O
CC(=O)C1=CC2=C(OC1=O)C=C(O)C=C2
CCOC1=CC=CC2=C1OC(=O)C(=C2)C(=O)NC3CCCC3
N=C1N(C2CCCCC2)C3=C(C=C1C(=O)NC4CCCC4)C(=O)N5C=CC=CC5=N3
CCCCN1C(=O)C(=O)C2=C1C(=CC(=C2)C)C
ClC1=CC=C(S1)C2=NN=C(NC(=O)C3=CC=CS3)O2
CC1=CC(=C(OCCC[N]2C(=NC3=C2C=CC=C3)CO)C=C1)C
COC1=C(OC)C=C(CC(=O)NC2=CC=C(C=C2)C3=NC(=NO3)C)C=C1
CC1=N[N](C(=C1)NC(=O)C2=CC=CC3=C2C=CC=C3)C4=NC(=C(C)C(=O)N4)C
CC1=N[N](C(=C1)NC(=O)C2=CC3=C(C=CC=C3)C=C2)C4=NC(=C(C)C(=O)N4)C
CC(O)C1=NC2=C(C=CC=C2)[N]1CCCOC3=CC=C(Cl)C=C3
ClC1=CC=C(S1)C(=O)NC2=NN=C(O2)C3=CC=CS3
COC1=C(OCCCC[N]2C(=NC3=C2C=CC=C3)C(C)O)C=CC=C1
NC(=O)\C=C\C1=CC=CO1
CC(C)NC1=CC(=NC2=C(C(=N[N]12)C)C3=CC=CC=C3)C
CCOC(=O)C1=C(C)C(=C(NC(=O)C2=C(F)C=CC=C2F)S1)C(=O)OCC
COC1=C(OC)C=C(NC(=O)C2=CC=C(C=C2)[S](=O)(=O)N3CCCC3)C=C1
CCOC1=CC(=C(C=C1)C2=N[NH]C=C2C3=CC=CC=C3)O
CC(=O)NC1=CC=C(C=C1)[S](=O)(=O)NCC2CN(C(=O)C2)C3=CC=C(Cl)C=C3
CC1=CC=CC(=C1)OCCCC[N]2C(=NC3=C2C=CC=C3)CO
CC(C)(C)N1CC(CC1=O)C2=NC3=C(C=CC=C3)[N]2CC4=C(Cl)C=CC=C4
CCCCN1C(=O)C(=O)C2=C1C=CC(=C2)Br
CC(C)(C)N1CC(CC1=O)C2=NC3=C(C=CC=C3)[N]2CC4=CC=C(Cl)C=C4
CC(C)(C)N1CC(CC1=O)C2=NC3=C(C=CC=C3)[N]2CC4=CC=CC(=C4)Cl
CC(O)C1=NC2=C(C=CC=C2)[N]1CCCOC3=C(Cl)C=CC=C3
CC(=O)NC1=CC=C(C=C1)[S](=O)(=O)NC2=NC=CS2
COC1=CC(=C(NC(=O)CSC2=NC3=C(SCC3)C(=O)N2C4=CC=C(Cl)C=C4)C=C1)OC
CCOC(=O)N1CCC2=C(C1)SC(=C2C(N)=O)NC(=O)CC3=CC=C(OC)C=C3
CC1=NC2=C(C=N[N]2C(=C1CC=C)O)C3=CC=CC=C3
O=C(CSC1=NC2=C(SCC2)C(=O)N1C3=CC=CC=C3)NC4=CC5=C(OCCO5)C=C4
CCOC1=C(NC(=O)CSC2=NC3=C(SCC3)C(=O)N2C4=CC(=CC=C4)OC)C=CC=C1
CC1=C(OCCCC[N]2C(=NC3=C2C=CC=C3)CO)C=CC=C1
CC1=CC=C(OCCCC[N]2C(=NC3=C2C=CC=C3)CO)C=C1
COC1=CC(=C(C=C1)C2=N[NH]C=C2C3=CC=C(Cl)C=C3)O
O=C1CC(CN1C2=CC=CC=C2)C(=O)NC3=NN=C(O3)C4=CC=CC=C4
CCOC1=CC=C(C=C1)N2C(=O)C3=C(CCS3)N=C2SCC(=O)N4CCCCC4CC
CC1=CC(=C(C)C=C1)C[N]2C(=NC3=C2C=CC=C3)C4CN(CC=C)C(=O)C4
CCOC(=O)N1CCC2=C(C1)SC(=C2C(N)=O)NC(=O)C3=CC(=CC=C3)OC
CC1=CC(=C(OCCCC[N]2C(=NC3=C2C=CC=C3)CO)C=C1)C
COC1=CC=C(OCCCC[N]2C(=NC3=C2C=CC=C3)CO)C=C1
CCN1CC(CC1=O)C2=NC3=C(C=CC=C3)[N]2CC4=CC(=C(Cl)C=C4)Cl
CC(=O)NCCC1=NC2=C(C=CC=C2)[N]1CCCOC3=CC=CC=C3
CC(C)CCN1C(=O)C(=O)C2=C1C(=CC(=C2)C)C
OCC1=NC2=C(C=CC=C2)[N]1CCCOC3=CC=C(Cl)C=C3
OCCC1=NC2=C(C=CC=C2)[N]1CCCOC3=C(Cl)C=CC=C3
CCOC1=CC(=C(C=C1)C2=N[NH]C(=C2C3=CC=C(OC)C=C3)C)O
CCOC(=O)N1CCC2=C(C1)SC(=C2C(N)=O)NC(=O)C3=CC=C(Cl)C=C3
CCOC(=O)N1CCC2=C(C1)SC(=C2C(N)=O)NC(=O)C3=CC=CC(=C3)Cl
COC(=O)C1=C(NC(=O)C2=CC=C(OC(C)C)C=C2)SC3=C1CCN(C3)C(C)=O
COC1=CC=CC2=C1OC(=O)C(=C2)C(=O)NCC=C
CCOCCCNC(=O)C1=CC2=C(OC1=O)C(=CC=C2)OC
CCN1C(=O)C(=O)C2=C1C=CC=C2
CCOC(=O)N1CCC2=C(C1)SC(=C2C(N)=O)NC(=O)CCC3=CC=CC=C3
CCCCN(C)CC1=CC(=O)OC2=C1C=C(O)C(=C2)C
COC1=CC2=C(OC(=O)C(=C2)C(=O)NCC=C)C=C1
CC(C)CN(CC(C)C)C(=O)C1=CC2=C(OC1=O)C=CC=C2
CCC1=CC=C(OCCC[N]2C(=NC3=C2C=CC=C3)CO)C=C1
CCOC1=CC=C(C=C1)C2=NN(C(C2)C3=CC4=C(C=C3)N=CC=N4)C(C)=O
OCCCC1=NC2=C(C=CC=C2)[N]1CCOC3=CC=C(Cl)C=C3
CCC(=O)N1N=C(CC1C2=CC3=C(C=C2)N=CC=N3)C4=CC=C(OC)C=C4
FC(F)(F)C1=CC(=CC=C1)C(=O)NC2=NN=C(O2)C3=CC=CC=C3
CC1=C(C2=CC=CC=C2)C(=N[NH]1)C3=C(O)C=C(O)C=C3
COC1=CC=C(C=C1)C2=C(C)[NH]N=C2C3=C(O)C=C(O)C=C3
CC1=CC=CC(=C1C)OCCCC[N]2C(=NC3=C2C=CC=C3)CO
CC1=C(C)C=C(OCCCC[N]2C(=NC3=C2C=CC=C3)CO)C=C1
COCCNC(=O)C1=C(NC(=O)C2=C(OC)C=CC=C2)SC3=C1CCCC3
OCCN1C(=N)C(=CC2=C1N=C3C=CC=CN3C2=O)C(=O)NCC4=CC=CO4
COC1=CC=CC(=C1)CC(=O)NC2=NC3=CC4=C(OCCO4)C=C3S2
OCC1=NC2=C(C=CC=C2)[N]1CCCCOC3=C(Cl)C=CC=C3
COC1=C(OC)C=C(C=C1)C2=NN(C(C2)C3=CC4=C(C=C3)N=CC=N4)C(C)=O
COC1=C(OC)C=C(NC(=O)C2=CC=C(C=C2)[S](=O)(=O)N3CCOCC3)C=C1
CCOC(=O)N1CCC2=C(C1)SC(=C2C(N)=O)NC(=O)C3=CC=C(OC)C=C3
CC1=CC=CC(=C1OCCCC[N]2C(=NC3=C2C=CC=C3)CO)C
CC(C)CC[N]1C2=C(C=CC=C2)N=C1C3CN(CC4=CC=CC=C4)C(=O)C3
COCCNC(=O)C1=C(NC(=O)C2=CC=C(OC)C=C2)SC3=C1CCCC3
COC1=CC(=C(C=C1)C2=N[NH]C=C2C3=CC=C(Br)C=C3)O
CC(=O)NC1=CC=C(C=C1)[S](=O)(=O)NCC2CN(C(=O)O2)C3=CC=C(F)C=C3
COC1=C(OC)C=C(C=C1)C2=C(C)[NH]N=C2C3=C(O)C=C(O)C=C3
CCCCN1C(=O)C2=C(C=CS2)N=C1SCC(=O)NC3=CC=C(OC)C=C3
CCN1CCN(CC1)C2=CC(=NC3=C(C(=N[N]23)C)C4=CC=C(C)C=C4)C
CCCC1=NC2=C(C=CC=C2)[N]1CC(O)COC3=CC=C(OC)C=C3
CCOC(=O)N1CCC2=C(C1)SC(=C2C(N)=O)NC(=O)C3=C(OC)C=CC=C3
COCCNC(=O)C1=CC2=C(OC1=O)C=CC(=C2)OC
COC1=CC=CC2=C1OC(=O)C(=C2)C(=O)NCCO
CC1=CC(=C(C)C=C1)OCCCC[N]2C(=NC3=C2C=CC=C3)CO
CCOC1=CC(=C(C=C1)C2=N[NH]C=C2C3=CC(=C(OC)C=C3)OC)O
COC1=C(OC)C(=CC(=C1)CNC(=O)C2=NC3=C(S2)C=CC=C3)OC
FC(F)(F)C1=CC=CC(=C1)[S](=O)(=O)N2CCC3(CC2)OCCCO3
[O-][N+](=O)C1=CC=CC(=C1)CSC2=NN=C(O2)C3=CC=NC=C3
CC1=C(OCCC[N]2C(=NC3=C2C=CC=C3)CCCO)C=CC=C1
CC1=CC=CC(=C1)OCCC[N]2C(=NC3=C2C=CC=C3)CCCO
CCCCN(C)C(=O)C1=CC2=C(OC1=O)C(=CC=C2)OC
COC1=CC=C(C=C1)C2=C[NH]N=C2C3=C(O)C=C(O)C=C3
CNC(=O)C1=CC2=C(OC1=O)C=CC(=C2)Cl
CCN(CC)C(=O)C1=CC2=C(OC1=O)C=CC(=C2)OC
CCCCN(C)C(=O)C1=CC2=C(OC1=O)C=CC(=C2)OC
CC(=O)NC1=CC=C(C=C1)C2=NC3=C(S2)C=C(C)C=C3
CC(C)CCN1C(=O)C(=O)C2=C1C=CC(=C2)Br
CC(O)C1=NC2=C(C=CC=C2)[N]1CCCCOC3=C(Cl)C=CC=C3
COC1=C(C=CC=C1)C2=C[NH]N=C2C3=C(O)C=C(O)C=C3
CC(=O)NC1=CC=CC(=C1)C2=NC3=C(S2)C=CC=C3
OCC1=NC2=C(C=CC=C2)[N]1CCCCOC3=CC=C(Cl)C=C3
CC(=O)NCCC1=NC2=C(C=CC=C2)[N]1CCCOC3=CC=C(C)C=C3
CC1=CC=C(C=C1)C2=NN(C(C2)C3=C[N](N=C3C)C4=CC=CC=C4)C(C)=O
CC(=O)NCCC1=NC2=C(C=CC=C2)[N]1CCCOC3=CC(=CC=C3)C
Cl.CCC(O)C1=NC2=C(C=CC=C2)[N]1CCCOC3=CC(=CC=C3)OC
CC1=CC2=C(C=C1)N=C(NC(=O)CCN3C(=O)OC4=C3C=CC=C4)S2
COC1=CC2=C(C=C1OC)N=C(NC(=O)CC3=CC=CC=C3)S2
CC(=O)C1=CC2=C(OC1=O)C=CC(=C2)Cl
CC1=NC2=C(C=CC=C2)[N]1CCCOC3=CC=CC=C3
CCOC1=CC=CC2=C1OC(=O)C(=C2)C(=O)NCCOC
COCCCNC(=O)C1=CC2=C(OC1=O)C=CC(=C2)OC
FC1=CC=C(C=C1)C2=NN=C(NC(=O)C3=CC(=CC=C3)C(F)(F)F)O2
COC1=C(OC)C=C(NC(=O)C2=CC=C(C=C2)[S](=O)(=O)N3CCCCC3)C=C1
N=C1N(C2CCCCC2)C3=C(C=C1C(=O)NC4CCCCC4)C(=O)N5C=CC=CC5=N3
CC1=CC(=O)OC2=C1C=CC(=C2)OCC#C
CC1=C(C=CC=C1)C(=O)NC2=NN=C(O2)C3=CC=CO3
CCCCN1C(=O)C2=C(C=CS2)N=C1SCC(=O)NC3=CC(=CC=C3)OC
COCCOC1=NC2=C([N]1CC3=CC=CC4=C3C=CC=C4)C(=O)N(C)C(=O)N2C
CCCCCN1C(=O)C(=O)C2=C1C=CC(=C2)Br
CCC(O)C1=NC2=C(C=CC=C2)[N]1CCCCOC3=CC=CC=C3
O=C(N1CCN(CC1)C2=C(N=C(O2)C3=CC=CS3)C#N)C4=CC=CC=C4
CCC1=C(O)[N]2N=C(C)C(=C2N=C1C)C3=CC=CC=C3
CCN(C1CCCCC1)C(=O)C2=CC3=C(OC2=O)C=CC(=C3)OC
CCOC(=O)C1=C(NC(=O)C2=CC=C(OCC)C=C2)SC3=C1CCN(C3)C(C)=O
CC(=O)C1=CC2=C(OC1=O)C=C(C=C2)[N+]([O-])=O
CCOC(=O)N1CCC2=C(C1)SC(=C2C#N)NC(=O)C3=CC=C(OCC)C=C3
COC1=CC=C(C=C1)C2N(C)C(=O)C3=C2C(=O)C4=C(O3)C=CC(=C4)Cl
CCOCCCN1C(=N)C(=CC2=C1N=C3N(C=CC=C3C)C2=O)C(=O)NC4CCCCC4
COCCNC(=O)C1=CC2=C(N=C3C=CC=CN3C2=O)N(CC4=CC=CO4)C1=N
CC(C)CNC1=CC(=NC2=C(C(=N[N]12)C)C3=CC=CC=C3)C
COC1=C(OCCC[N]2C(=NC3=C2C=CC=C3)C)C=CC=C1
CCOCCCNC(=O)C1=CC2=C(OC1=O)C(=CC=C2)OCC
[O-][N+](=O)C1=CC=C(O1)C(=O)NC2=NC(=CS2)C3=CN=CC=C3
CCOC(=O)N1CCC2=C(C1)SC(=C2C(=O)OC)NC(=O)C3=C(C)C=CC=C3
O=C(NC1=NN=C(O1)C2=CC=CO2)C3=CC4=C(OCO4)C=C3
CCOC(=O)C1=C(NC(=O)C2=C(F)C=CC=C2)SC(=C1C)C(=O)N3CCCCC3
CCC1=CC=C(OCCCC[N]2C(=NC3=C2C=CC=C3)CO)C=C1
COC1=CC2=C(OC(=O)C(=C2)C(=O)NC(C)(C)CC(C)(C)C)C=C1
OC1=CC(=C(C=C1)C2=N[NH]C=C2C3=CC=CC=C3)O
CC1=CC=CN2C(=O)C3=C(N=C12)N(C4CCCC4)C(=N)C(=C3)C(=O)NC5CCCCC5
CC(C)SC1=CC=C(C=C1)C(=O)NC2=NC(=CS2)C3=CC=CC=N3
N=C1N(CCN2CCOCC2)C3=C(C=C1C(=O)NC4CCCCC4)C(=O)N5C=CC=CC5=N3
CCC1=C(C)N=C(NC1=O)[N]2N=C(C)C=C2NC(=O)C3=CC=CC4=C3C=CC=C4
CCOC(=O)N1CCC2=C(C1)SC(=C2C#N)NC(=O)C3=CC=C(OC(C)C)C=C3
COC1=C(OC)C=C(C=C1)C2=C[NH]N=C2C3=C(O)C=C(O)C=C3
CC1=CC=CN2C(=O)C3=C(N=C12)N(C4CCCC4)C(=N)C(=C3)C(=O)NCC5=CC=CO5
COC1=CC=C(C=C1)C2=NN=C(NC(=O)C3=CC=CC(=C3)C(F)(F)F)O2
CC(C)NC1=CC(=NC2=C(C(=N[N]12)C)C3=CC=C(C)C=C3)C
O=C(N1N=C(CC1C2=CC=CO2)C3=CC=CO3)C4=CC=CC=C4
CN(C)CCNC1=CC(=NC2=C(C(=N[N]12)C)C3=CC=C(C)C=C3)C
CCC1=CC2=C(OC(=O)C=C2CN3CCN(CCO)CC3)C=C1O
COC1=CC2=C(OC(=O)C(=C2)C3=CSC(=N3)NN=C(C)C)C=C1
FC1=CC=C(C=C1)C(=O)N2CCN(CC2)C3=C(N=C(O3)C4=CC=CS4)C#N
CC1=N[N](C(=C1)NC(=O)C2=CC=CC3=C2C=CC=C3)C4=NC5=C(CCC5)C(=O)N4
CC(C)N1C(=N)C(=CC2=C1N=C3N(C=CC=C3C)C2=O)C(=O)NCC4=CC=CC=C4
Cl.COCC1=NC2=C(C=CC=C2)[N]1CCCOC3=CC=CC=C3
O=C(NC1=NN=C(O1)C2=CC=CO2)C3=CC=CC=C3
COC1=CC2=C(OC(=O)C(=C2)C(=O)NCCC3=CCCCC3)C=C1
CC(C)C1=CC=C(C[N]2C(=NC3=C2C=CC=C3)C4CN(CC=C)C(=O)C4)C=C1
CC1=CC=C(C=C1)C(=O)NC2=NN=C(O2)C3=CC=CO3
COC1=CC=CC(=C1O)C2CC(=NN2C(C)=O)C3=CC=CC=C3
COC1=CC=C(CN2C(=O)C3=C(C=CS3)N=C2SCC(=O)NC4=CC=CC=C4)C=C1
CC1=C(C)C=C(C=C1)C(=O)NC2=NN=C(O2)C3=CC=CO3
CCC(C)NC1=CC(=NC2=C(C(=N[N]12)C)C3=CC=CC=C3)C
[O-][N+](=O)C1=CC=C(O1)C(=O)NC2=NC(=CS2)C3=CC=CC=N3
CC1=CC=C(C=C1)C(=O)N2N=C(CC2C3=CC=CO3)C4=CC=CO4
CCOC(=O)N1CCC2=C(C1)SC(=C2C(=O)OC)NC(=O)C3=CC=CC=C3
OC1=CC=C(C=C1)C2=COC3=C(C(=CC(=C3)O)O)C2=O
O=C(CN1C(=O)OC2=C1C=CC=C2)N(CC3=CC=CS3)CC4=COC=C4
CCOC(=O)N1CCC2=C(C1)SC(=C2C(N)=O)NC(=O)C3=CC=C(OCC)C=C3
CCOC(=O)C1=C(NC(=O)C2=CC=C(OC(C)C)C=C2)SC3=C1CCN(C3)C(C)=O
CC1=C2C=CC=CC2=NC3=CC=CC=C13
OC1=CC(=C(C=C1)C2=N[NH]C=C2C3=CC=C(Cl)C=C3)O
CCCNC1=CC(=NC2=C(C=N[N]12)C3=CC=CC=C3)C
FC(F)(F)C1=CC=CC(=C1)C(=O)NC2=NN=C(O2)C3=C(Cl)C=CC=C3
FC1=CC=CC(=C1)NC(=O)CC2CCCCN2[S](=O)(=O)C3=CC=CS3
COC1=CC=C(C=C1)C2=NN=C(O2)C3=CC(=C(OC)C(=C3)OC)OC
CN(C)CCNC1=CC(=NC2=C(C=N[N]12)C3=CC=C(C)C=C3)C
COC1=CC=C(C=C1)C2=C[NH]N=C2C3=C(O)C=C(OCC(C)=C)C=C3
CCOC(=O)C1=CC=C(NC(=O)CSC2=NC3=C(SC=C3)C(=O)N2CCCN4CCCCC4)C=C1
CCC(=O)N1N=C(CC1C2=CC3=C(C=C2)N=CC=N3)C4=CC(=C(OC)C=C4)OC
CC(C)CCCC(C)CCCC(C)CCCC1(C)CCC2=C(O1)C(=C(C)C(=C2C)O)C
CCCN(CCC)C(=O)C1=CC2=C(OC1=O)C(=CC=C2)OC
CCN(CC)CCCNC(=O)C1=CC2=C(OC1=O)C(=CC=C2)OC
O=C(NC1=NN=C(O1)C2=CC=CO2)C3=CC4=C(OCCO4)C=C3
CC1=CC=CN2C(=O)C3=C(N=C12)N(C4CCCCC4)C(=N)C(=C3)C(=O)NC5CCCCC5
CC(C)NC1=CC(=NC2=C(C=N[N]12)C3=CC=C(Cl)C=C3)C
CC(NC(=O)C1=CC2=C(N=C3C=CC=CN3C2=O)N(C4CCCC4)C1=N)C5=CC=CC=C5
FC1=CC=C(NC(=O)CC2CCCCN2[S](=O)(=O)C3=CC=CS3)C=C1
COC1=C(OC)C=C(C=C1)C2=NN=C(O2)C3=CC(=C(OC)C(=C3)OC)OC
CC(=O)C1=CC=C(C=C1)C(=O)NC2=NN=C(O2)C3=CC=CO3
COC1=C(C=CC=C1)C(=O)NC2=NN=C(O2)C3=CC=CO3
CCCN(CCC)C(=O)C1=CC2=C(OC1=O)C=CC(=C2)OC
CN(C)[S](=O)(=O)C1=CC=C(NC(=O)NC2=CC=C(Cl)C=C2)C=C1
CC1=CC=CC(=C1)C(=O)N2N=C(CC2C3=CC=CO3)C4=CC=CO4
CCC1=N[N]2C(=CC(=NC2=C1C3=CC=CC=C3)C)NCCN(C)C
CNC1=CC(=NC2=C(C=N[N]12)C3=CC=C(Cl)C=C3)C
ClC1=CC2=C(OC(=O)N2CCC(=O)NC3=NC4=C(S3)C=CC=C4)C=C1
CC1=N[N](C(=C1)NC(=O)C2=CC=C(C=C2)C3=CC=CC=C3)C4=NC(=C(C)C(=O)N4)C
CC1=CC=C(C=C1)C2CC(=NN2[S](C)(=O)=O)C3=C(N[S](C)(=O)=O)C=CC=C3
C\C(=N/NC(=O)C1=CC=NC=C1)C2CCC(CC2)C3=CC=CC=C3
Cl.CN1CCC2=C(C1)SC(=C2C(N)=O)NC(=O)\C=C/C3=CC=CC=C3
CC1=CC(=NO1)COC(=O)C2=NOC(=C2)C3=CC=CC=C3
CC1CCC2=C(C1)C(=C(NC(=O)C3CCCCC3)S2)C(N)=O
COC1=CC=CC2=C1N=C(S2)N3CCN(CC3)C(=O)C4=CC=C(O4)[N+]([O-])=O
ClC1=CC=C(C=C1)C(=O)NC2=NN=C(O2)C3=CC=CO3
CN(C)CCNC1=CC(=NC2=C(C=N[N]12)C3=CC=C(Cl)C=C3)C
COCCNC1=CC(=NC2=C(C=N[N]12)C3=CC=C(Cl)C=C3)C
CC1=C(C)C2=C(SC(=N2)NC(=O)C3=CC=C(O3)[N+]([O-])=O)C=C1
OC1=CC(=C(C=C1)C2=N[NH]C=C2C3=CC=C(Br)C=C3)O
CCOC(=O)N1CCN(CC1)C(=O)CSC2=NC3=C(SCC3)C(=O)N2C4=CC=CC=C4
COC1=CC=CC(=C1)C(=O)NC2=NN=C(O2)C3=CC=CO3
COC1=C(OC)C=C(CC(=O)NC2=NC3=CC4=C(OCCO4)C=C3S2)C=C1
COC1=CC=C(C=C1)C(=O)NC2=NN=C(O2)C3=CC=CO3
[O-][N+](=O)C1=CC=C(CSC2=NN=C(O2)C3=CC=NC=C3)C=C1
CC1=CC(=O)OC2=C1C=CC(=C2)O
[O-][N+](=O)C1=CC2=C(C=C1)N=C(NC(=O)C3=CC=CO3)S2
CCC(C)NC1=CC(=NC2=C(C(=N[N]12)C)C3=CC=C(C)C=C3)C
CC(C)C1=NC2=C(C(=N[N]2C(=C1)NCCN(C)C)C)C3=CC=CC=C3
[O-][N+](=O)C1=C(C=CC=C1)C(=O)NC2=NC(=CS2)C3=CN=CC=C3
CC(=O)NC1=CC2=C(C)C=C(N=C2C=C1)N3CCC(CC3)C(=O)NC4=CC=C(F)C=C4
COC1=C(OC)C=C(C=C1)C(=O)NC2=NN=C(O2)C3=CC=CO3
N=C1N(CC2CCCO2)C3=C(C=C1C(=O)NCC4=CC=CO4)C(=O)N5C=CC=CC5=N3
NC1=CC=C(OC2=CC=CC=C2)C=C1
CCCC1=C(C)C2=C(OC1=O)C=C(OCC(=O)OC)C=C2
O=C(NC1=NN=C(O1)C2=CC=CO2)C3=CC=C(C=C3)C#N
CCOC(=O)N1CCC2=C(C1)SC(=C2C(N)=O)NC(=O)C3=CC=C(OC(C)C)C=C3
CC(C)CNC1=CC(=NC2=C(C(=N[N]12)C)C3=CC=C(C)C=C3)C
CC(C)OC1=CC=C(C=C1)C(=O)NC2=NN=C(O2)C3=CC=CO3
ClC1=C(C=CC=C1)C(=O)N2CCN(CC2)C3=C(N=C(O3)C4=CC=CS4)C#N
O=C(NC1=NC(=CS1)C2=CC=CC=N2)C3=CC4=C(CCCC4)C=C3
CC1=C(OCC(O)=O)C=CC2=C1OC(=O)C3=C2CCCC3
[O-][N+](=O)C1=C(C=CC=C1)[S](=O)(=O)NCCC2=CC=CC=C2
COC1=CC(=C(C=C1)C2CC(=NN2C(C)=O)C3=C(O)C=CC=C3)OC
CCOC1=CC=C(C=C1)C(=O)NC2=NN=C(O2)C3=CC=CO3
CC(C)CCNC1=CC(=NC2=C(C(=N[N]12)C)C3=CC=CC=C3)C
Cl.NC(=O)C1=C(NC(=O)C2=CC=CS2)SC3=C1CCN(CC4=CC=CC=C4)C3
NC1=NC(=CS1)C2=CC3=C(OC2=O)C=CC=C3
[O-][N+](=O)C1=CC=C(O1)C(=O)NC2=NC3=C(S2)C=CC=C3
CC(=O)NC1=NC(=CS1)C2=CC3=C(OC2=O)C=CC=C3
CC(C)CNC1=CC(=NC2=C(C=N[N]12)C3=CC=C(C)C=C3)C
CCCNC(=O)C1=CC=C(NC(=O)C2CN(CC3=CC=C(C)C=C3)C(=O)C2)C=C1
CCCNC(=O)C1=CC=CC(=C1)NC(=O)C2CN(CC3=CC=C(C)C=C3)C(=O)C2
CC(C)(C)C(=O)NC1=NC(=CS1)C2=CC3=C(OC2=O)C=CC=C3
[O-][N+](=O)C1=C(C=CC=C1)C(=O)NC2=NC(=CS2)C3=CC=CC=N3
CC(N1N=NC2=C(C=CC=C2)C1=O)C(=O)NCC3=CC4=C(OCO4)C=C3
COC1=C(OC)C=C(C=C1)C2=CC(=NC(=C2C#N)SCC(N)=O)C3=CC=CC=C3
CCC(=O)NC1=NC(=CS1)C2=CC3=C(OC2=O)C=CC=C3
CN(C)CCCNC1=CC(=NC2=C(C=N[N]12)C3=CC=C(Cl)C=C3)C
COC1=CC(=CC(=C1)C(=O)NC2=NN=C(O2)C3=CC=CO3)OC
COC1=CC=C(C=C1)C(=O)N2CCN(CC2)C3=C(N=C(O3)C4=CC=CS4)C#N
[O-][N+](=O)C1=CC=CC(=C1)C(=O)NC2=NC(=CS2)C3=CN=CC=C3
CC1=CC(=CC(=C1)C)N[S](=O)(=O)C2=C(C=CC=C2)[N+]([O-])=O
COC1=CC=C(CN[S](=O)(=O)C2=CC=C(C=C2)[N+]([O-])=O)C=C1
COC1=CC=CC2=C1OC(=O)C(=C2)C(=O)NCC3=CC=NC=C3
CCOC1=CC=C(NC(=O)NC2=CC=C(OCC)C=C2)C=C1
CC1=CC=CN2C(=O)C3=C(N=C12)N(CCOCCO)C(=N)C(=C3)C(=O)NCC4=CC=CO4
[O-][N+](=O)C1=CC=C(O1)C(=O)NC2=NC3=C(COC4=C3C=CC=C4)S2
CC1=C(C=CC=C1NC(=O)C2=CC=CO2)C3=NC4=C(S3)N=CC=C4
[O-][N+](=O)C1=C(C=CC=C1)[S](=O)(=O)NCC2=C(Cl)C=CC=C2
Cl.CCN1CCC2=C(C1)SC(=C2C(N)=O)NC(=O)\C=C/C3=CC=CC=C3
CC1=C(C)C(=C(NC(=O)C2=CC=C(S2)[N+]([O-])=O)S1)C(N)=O
CC(C)CNC1=CC(=NC2=C(C=N[N]12)C3=CC=C(Cl)C=C3)C
COC1=CC2=C(C(=O)C(=CO2)C3=CC=C(O)C=C3)C(=C1)OC
COC1=C(C=CC=C1)C2=COC3=C(C=CC(=C3)O)C2=O
CC(=O)NC1=CC=C(C=C1)N2C(=O)C3=CC=CC4=CC=CC(=C34)C2=O
BrC1=CC2=C(OC(=O)C(=C2)C(=O)NCC3=CC=CC=N3)C=C1
CC(=O)C1=CC2=C(OC1=O)C=CC(=C2)[N+]([O-])=O
COC1=CC=C(C=C1)C2CC(=NN2C(C)=O)C3=C(O)C=CC=C3
ClC1=CC(=C(Cl)C=C1)C(=O)NC2=NC(=CS2)C3=CC=CC=N3
CCOC(=O)N1CCC2=C(C1)SC(=C2C(=O)OC)NC(=O)C3=CC=C(OC)C=C3
COC1=C(C=CC=C1)C2N(C)C(=O)C3=C2C(=O)C4=C(O3)C=CC(=C4)Cl
CCOC(=O)N1CCC2=C(C1)SC(=C2C(=O)OC)NC(=O)C3=CC(=CC=C3)OC
COC1=C(OC)C(=CC(=C1)C2CC(=NN2C(C)=O)C3=C(O)C=CC=C3)OC
CCC1=C(C)N=C(NC1=O)[N]2N=C(C)C=C2NC(=O)C3=CC=C(C=C3)C4=CC=CC=C4
CCCCNC1=CC(=NC2=C(C=N[N]12)C3=CC=C(C)C=C3)C
CC1=C(C=C(C=C1)C(=O)NC2=CC=C(C=C2)N3CCCC3=O)[N+]([O-])=O
CC1=C(C=C(C=C1)C(=O)NC2=CC(=CC=C2)N3CCCC3=O)[N+]([O-])=O
COC1=C(OC)C(=CC(=C1)C(=O)NC2=NN=C(O2)C3=CC=CO3)OC
CCOC(=O)C1=C(NC(=O)C2=C(C=CC=C2C(O)=O)[N+]([O-])=O)SC3=C1CCCC3
NC(=O)C1=C(NC(=O)C2=CC=CS2)SC(=C1)C3=CC=CC=C3
[O-][N+](=O)C1=CC\2=C(NC(=O)C2=N/NC(=O)C3=CC=CO3)C=C1
OC1=CC(=C(O)C=C1)C(=O)CC2OC(=O)C3=C2C=CC=C3
OCCCN1C(C2=CC=CC=C2)C3=C(OC4=C(C=C(Cl)C=C4)C3=O)C1=O
CC1=N[N](C(=C1)NC(=O)C2=CC=C(C=C2)C3=CC=CC=C3)C4=NC5=C(CCC5)C(=O)N4
CN(C)C1=CC=C(C=C1)\C=N/NC(=O)C2=CC=NC=C2
[O-][N+](=O)C1=CC2=C(OC(=O)C(=C2)C(=O)NCC3=CC=CC=N3)C=C1
Cl.COC1=CC=CC2=C1OC(=C2)C(=O)N3CCN(CC3)CC4=CC5=C(OCO5)C=C4
CC1=CC=C(C=C1)C(=O)CC2OC(=O)C3=C2C=CC=C3
CC(=O)N1N=C(CC1C2=C(O)C=CC=C2)C3=CC=CC=C3
OC1=CC=C(C=C1)N2C(=O)C3=CC=CC4=CC=CC(=C34)C2=O
CC(C)(C)NC(=O)CC12CC3CC(CC(C3)C1)C2
C\C(=N\NC(=O)C1=CC=NC=C1)C2=CC=C(C=C2)[N+]([O-])=O
COC1=CC=C(C=C1)C2N(CCN(C)C)C(=O)C3=C2C(=O)C4=C(O3)C=CC=C4
CNC(=O)C1=C(NC(=O)C2=NC3=C(S2)C=CC=C3)SC=C1
COC1=CC=C(C=C1)C2=COC3=C(C=CC(=C3)O)C2=O
CN(C)CCNC1=CC(=NC2=C(C=N[N]12)C3=CC=C(Cl)C=C3)C(C)(C)C
CN1C(=O)C2(N(C(=O)C[S]2(=O)=O)C3=CC=CC=C3)C4=C1C=CC=C4
CC1=CC=CN2C(=O)C3=C(N=C12)N(CC4=CC=CC=C4)C(=N)C(=C3)C(=O)NC5CCCC5
OC1=CC=CC(=C1)N2C(=O)C3=CC=CC4=CC=CC(=C34)C2=O
COC1=C(OC)C=C(C=C1)C2CC(=NN2C(C)=O)C3=C(O)C=CC=C3
COC1=C(C=CC=C1)C2CC(=NN2C(=O)C3=CC=NC=C3)C4=CC=C(Br)C=C4
CCCCN1C(=O)\C(=N/NC(=O)C2=CC=CO2)C3=C1C=CC=C3
[O-][N+](=O)C1=C(C=CC=C1)C(=O)NC2=CC=C(C=C2)N3CCCCC3
COC1=CC2=C(OC(=O)C(=C2)C3=CSC(=N3)N)C=C1
O=C(CC1OC(=O)C2=C1C=CC=C2)C3=CC4=C(OCO4)C=C3
COC1=CC=CC(=C1)C2N(CCO)C(=O)C3=C2C(=O)C4=C(O3)C=CC(=C4)Cl
COC1=CC2=C(C=C1)C(=O)C3=C(O2)C(=O)N(CCN(C)C)C3C4=CC=CC=C4
N=C1N(CC2=CC=CC=C2)C3=C(C=C1C(=O)NC4CCCCC4)C(=O)N5C=CC=CC5=N3
CC1=C(C(NC(=O)N1)C2=CC=C(C=C2)[N+]([O-])=O)C(=O)NC3=CC(=C(C)C=C3)C
COC1=CC=C(C=C1)C2=C(C)OC3=C(C=CC(=C3)O)C2=O
O=C1N(CCN2CCOCC2)C(C3=CC=CC=C3)C4=C1OC5=C(C=CC=C5)C4=O
CC(=O)N1N=C(CC1C2=CC=CC=C2)C3=CC=C(O)C=C3
C#CC[N]1C2=C(C=CC=C2)N=C1C3=CC=CS3
CC1=CC=CC(=C1)C(=O)CC2OC(=O)C3=C2C=CC=C3
COC1=CC2=C(C=C1)C(=O)C(=CO2)C3=C(OC)C=CC=C3
CC(=O)N1N=C(CC1C2=CC=C(C)C=C2)C3=C(O)C=CC=C3
COC1=CC=C(C=C1)C(=O)CC2OC(=O)C3=C2C=CC=C3
O=C(\C=C\C1=CC=CO1)C2=CC3=C(OCO3)C=C2
CC1=N[NH]C(=C1)C(=O)N\N=C\C2=C(Cl)C=CC=C2Cl
COC1=C(C=CC=C1)C2CC(=NN2)C3=C(O)C=CC(=C3)F
CC(=O)N1N=C(CC1C2=CC=C(F)C=C2)C3=C(O)C=CC=C3
COC1=CC=CC(=C1)C2N(C)C(=O)C3=C2C(=O)C4=C(O3)C=CC(=C4)Cl
COC1=CC=CC(=C1)C2=NN(C(C2)C3=C(O)C=CC=C3)C(C)=O
COC1=CC(=C(C=C1)C2=NNC(C2)C3=CC(=C(OC)C=C3)OC)O
CCCCCNC1=CC(=NC2=C(C(=N[N]12)C)C3=CC=C(C)C=C3)C
Cl.CC(C)N1CCC2=C(C1)SC(=C2C(N)=O)NC(=O)C3=CC=C(S3)[N+]([O-])=O
CCCCOC1=CC=C(C=C1)C(=O)NC2=NN=C(O2)C3=CC=CO3
CCCCOC1=CC=CC(=C1)C(=O)NC2=NN=C(O2)C3=CC=CO3
CC(=O)N1N=C(CC1C2=C(O)C=CC=C2)C3=CC=C(C)C=C3
COC1=CC=C(C=C1)C2=C(C)SC(=N2)NC(=O)C3=CC=C(O3)[N+]([O-])=O
CN1C(C2=CC=CC(=C2)Cl)C3=C(OC4=C(C=CC=C4)C3=O)C1=O
NC(=O)C1=C(NC(=O)C2=CC=C(S2)[N+]([O-])=O)SC3=C1CCCC3
CC1=C(C(NC(=O)N1)C2=CC3=C(OCO3)C=C2)C(=O)NC4=CC=CC=C4
COC1=CC2=C(C=C1)C(=O)\C(O2)=C\C3=CC=C(O)C=C3
COC1=CC=C(C=C1)C2=COC3=C(C(=CC(=C3)O)C)C2=O
COC1=CC=C(C=C1)C2=COC3=C(C=CC(=C3C)O)C2=O
COC1=CC2=C(C=C1)C(=O)\C(O2)=C\C3=CC(=CC=C3)O
CCOC(=O)C1=C(C)N=C2S\C(=C\C3=CN=CC=C3)C(=O)N2C1C4=CC=CS4
CC(=O)N1N=C(CC1C2=C(C)C=CC=C2)C3=C(O)C=CC=C3
COC1=CC(=C(C=C1)C2CC(=NN2)C3=C(O)C=CC(=C3)C)OC
N=C1N(C2CCCCC2)C3=C(C=C1C(=O)NCC4=CC=CC=C4)C(=O)N5C=CC=CC5=N3
Cl.COC1=CC=C(C)C2=C1N=C(S2)N(CCN(C)C)C(=O)C3=CC=C(O3)[N+]([O-])=O
COC1=CC=C(CN2CC3=C(C(NC(=O)N3)C4=CC=C(C=C4)[N+]([O-])=O)C2=O)C=C1
CN(C)CCN1C(C2=CC=C(Cl)C=C2)C3=C(OC4=C(C=CC=C4)C3=O)C1=O
O=C1C(=COC2=C1C=CC(=C2)OCC#N)C3=CC=CC=C3
OC1=CC=C(C=C1)\C=C2\SC(=NC2=O)N3CCN(CC3)C4=CC=CC=C4
FC1=C(C(=O)OCN2N=NC3=C(C=CC=C3)C2=O)C(=CC=C1)F
CCCSC1=NC2=C(SCC2)C(=O)N1C3=CC=C(Cl)C=C3
O=C\1N=C(SC1=C/C2=CC=CC=C2)N3CCN(CC3)C4=CC=CC=C4
ClC1=CC=C(C=C1)N2CCN(CC2)C(=O)C3=CC4=C(OCO4)C=C3
CC1=NC2=C(C(=N[N]2C(=C1)NCC3=CN=CC=C3)C)C4=CC=C(Cl)C=C4
COC1=C(OC)C=C(C=C1)C2=CC(=O)C3=C(O2)C=CC(=C3)O
COC1=C(OC)C(=CC(=C1)\C=C2/OC3=C(C=CC(=C3)O)C2=O)OC
Cl.NC(=O)C1=C(NC(=O)C2=CC=C(Cl)S2)SC3=C1CCN(CC4=CC=CC=C4)C3
OC1=C(C=C(F)C=C1)C2=NNC(C2)C3=CC=C(F)C=C3
COC1=CC=CC(=C1)\C=C2/OC3=C(C=CC(=C3)O)C2=O
COC1=C(C=CC=C1)C2=COC3=C(C=CC(=C3)OCC#N)C2=O
COC1=CC=C(C=C1)C2=COC3=C(C=CC(=C3)OC)C2=O
CCC(C)SC1=NC2=C(SCC2)C(=O)N1C3=CC=C(C=C3)[N+]([O-])=O
COC1=CC(=C(OC)C=C1)C(=O)CC2OC(=O)C3=C2C=CC=C3
COC1=C(OC)C=C(C=C1)C(=O)CC2OC(=O)C3=C2C=CC=C3
CC1=CC=C(C=C1)N2CCN(CC2)C3=NC(=O)\C(S3)=C/C4=CC=C(O)C=C4
COC1=C(OC)C=C(C=C1)C2CC(=NN2C(C)=O)C3=CC=C(O)C=C3
CC1=N[NH]C(=C1)C(=O)N\N=C\C2=C(Cl)C=C(Cl)C=C2
CCC(=O)N1N=C(CC1C2=C(O)C=CC=C2)C3=CC=CC=C3
COC1=CC=CC(=C1O)\C=N\NC(=O)C2=CC=NC=C2
CC1=CC=C(C=C1)C2CC(=NN2)C3=C(O)C=CC(=C3)F
COC1=C(C=CC=C1)C2CC(=NN2)C3=C(O)C=CC(=C3)Cl
COC1=C(OC)C=C(C=C1)C2N(C)C(=O)C3=C2C(=O)C4=C(O3)C=CC(=C4)Cl
CC1=C(NC(=O)C2=CC=CO2)C=C(C=C1)C3=NC4=C(S3)N=CC=C4
CC1=C(C(NC(=O)N1)C2=CC=C(C=C2)[N+]([O-])=O)C(=O)NC3=C(C)C=CC=C3
COC1=C(OC)C=C(C=C1)\C=C2/OC3=C(C=C(O)C=C3)C2=O
COC1=CC=C(C=C1)C2=NN(C(C2)C3=CC=CC(=C3)[N+]([O-])=O)C(C)=O
COC1=C(OC)C=C(C=C1)\C=C2/OC3=C(C=CC(=C3)O)C2=O
CCOC1=CC2=C(C=C1)C(=O)\C(O2)=C\C3=C(O)C=CC=C3
CCOC1=CC2=C(C=C1)C(=O)\C(O2)=C\C3=CC=C(O)C=C3
CC1=NNC(=O)C1CCC(=O)N\N=C\C2=C(O)C(=CC=C2)CC=C
COC1=C(O)C=C(C=C1)\C=N\NC(=O)C2=CC=NC=C2
CNC(=O)C1=C(NC(=O)C2CCCCC2)SC3=C1CCC(C)C3
CCC1=CC=C(C=C1)N2CCN(CC2)C(=O)C3=CC4=C(OCO4)C=C3
CCC(=O)N1N=C(CC1C2=CC=CC=C2)C3=C(O)C=CC=C3
COC1=CC(=C(O)C=C1)\C=N\NC(=O)C2=CC=NC=C2
C[S](=O)(=O)C1=CC=C(C=C1)C(=O)NC2=C(C(N)=O)C3=C(CCCC3)S2
CCOC1=CC=C(C=C1)C2N(CCN(C)C)C(=O)C3=C2C(=O)C4=C(O3)C=CC=C4
OC1=CC2=C(C=C1)C(=O)C(=CO2)C3=CC=CC=C3
COC1=CC(=CC2=C1C(=O)C=C(O2)C3=CC=CC=C3)O
COC1=CC=C(C=C1)C2=COC3=C(C=CC(=C3)OC(C)=O)C2=O
CN(C)CCN1C(C2=CC=C(C)C=C2)C3=C(OC4=C(C=C(Cl)C=C4)C3=O)C1=O
CCC(=O)N1N=C(CC1C2=C(O)C=CC=C2)C3=CC(=CC=C3)OC
BrC1=CC=C(C=C1)C(=O)CC2OC(=O)C3=C2C=CC=C3
COC1=C(NC(=O)C2=CC(=C(C=C2)[N+]([O-])=O)C)C=CC=C1
CC1=C(C(NC(=O)N1)C2=CC=CC(=C2)[N+]([O-])=O)C(=O)NC3=C(C)C=CC=C3
CCC(=O)N1N=C(CC1C2=C(O)C=CC=C2)C3=CC=C(C)C=C3
CCOC1=C(C=CC=C1)C2CC(=NN2C(C)=O)C3=C(O)C=CC=C3
CC1=CN2C(=O)C3=C(N=C2C=C1)N(C4CCCC4)C(=N)C(=C3)C(=O)NCCC5=CC=CC=C5
COC1=CC=CC(=C1OC)C2CC(=NN2C(=O)C3=CC=NC=C3)C4=CC=C(Br)C=C4
CC1=CC(=C(CC(=O)NC2=C(C(N)=O)C3=C(CCCC3)S2)C=C1)C
CCOC1=CC=C(C=C1)C2CC(=NN2C(C)=O)C3=C(O)C=CC=C3
CC1=CC2=C(OC(=C2)C(=O)NC3=CC=C(C=C3)[N]4C=NN=N4)C=C1
COC1=C(OC)C(=CC(=C1)C(=O)CC2OC(=O)C3=C2C=CC=C3)OC
COC1=CC2=C(C=C1)C=C(C(=O)O2)C3=CSC(=N3)NC(C)=O
CC(=O)OC1=C(C)C2=C(C=C1)C(=O)C(=CO2)C3=CC=CC=C3
O=C(NC1=CC(=CC=C1)[N]2C=NN=N2)C3=CC4=C(O3)C=CC=C4
FC1=C(C=CC=C1)C(=O)OCN2N=NC3=C(C=CC=C3)C2=O
OC1=C(OC2=C(Cl)C=C(Cl)C=C2)C=CC(=C1)Cl
CC(C)OC1=CC=C(C=C1)C(=O)NC2=C(C(N)=O)C3=C(CC(C)CC3)S2
Cl.CN1CCC2=C(C1)SC(=C2C(N)=O)NC(=O)C3=CC=C(C=C3)[N+]([O-])=O
CC(=O)N1N=C(CC1C2=C(O)C=CC=C2)C3=CC=C(Br)C=C3
COC1=C(C=CC=C1)\C=C2/OC3=C(C=CC(=C3)O)C2=O
CC1=CC(=C(NC(=O)C2=CC=CC(=C2)[N+]([O-])=O)C=C1)C
CC1=CC(=CC(=C1)C)N2CCN(CC2)C(=O)C3=CC=C(Cl)C=C3
CNC(=O)C1=C(NC(=O)C2CCCCC2)SC3=C1CCCCC3
CC1=CC(=C(C=C1)N2CCN(CC2)C(=O)C3=CC=CC(=C3)Cl)C
COC1=CC=CC(=C1)C2N(CCN(C)C)C(=O)C3=C2C(=O)C4=C(O3)C=CC(=C4)Cl
COC1=C(OC)C(=CC(=C1)C2N(C)C(=O)C3=C2C(=O)C4=C(O3)C=CC(=C4)Cl)OC
CC(=O)OC1=CC2=C(C=C1)C(=O)C(=CO2)C3=CC=CC=C3
COC1=CC=C(C=C1)\C=C2/SC(=NC2=O)C3=CC=CC=C3
COC1=C(OC)C=C(CCNC(=O)CSC2=NN=C(O2)C3=CC=NC=C3)C=C1
CC1=CN2C(=O)C3=C(N=C2C=C1)N(CC4=CC=CO4)C(=N)C(=C3)C(=O)NCC5=CC=CO5
CC(C)OC1=CC2=C(C(=C1)O)C(=O)C(=CO2)C3=CC=C(O)C=C3
COC1=CC2=C(OC(CC2=O)C3=CC=C(C)C=C3)C=C1
FC(F)(F)C1=CC(=CC=C1)C(=O)OCN2N=NC3=C(C=CC=C3)C2=O
COC1=CC(=C(OC)C=C1)\C=C2/OC3=C(C=CC(=C3)O)C2=O
CC1=C(C(=O)C2=C(O1)C=C(O)C=C2)C3=CC=C(Cl)C=C3
CC1=CC=C(NC(=O)CN2C(=O)OC3=C2C=C(Cl)C=C3)C=C1
ClC1=CC=C(C=C1)C2=COC3=C(C=CC(=C3)OCC#N)C2=O
OC1=CC2=C(O\C(=C/C3=C(O)C=CC=C3)C2=O)C=C1
CC1=C(C=CC=C1)C(=O)OCN2N=NC3=C(C=CC=C3)C2=O
COC1=CC=C(C=C1)C2N(CCN(C)C)C(=O)C3=C2C(=O)C4=C(O3)C=CC(=C4)Cl
COC1=C(OC)C=C(C=C1)C2=CC(=O)C3=C(O2)C=CC(=C3)F
CC1=NC2=C(C(=N[N]2C(=C1)NCC3=CC=CC=N3)C)C4=CC=C(Cl)C=C4
CCOC1=CC2=C(C=C1)C(=O)C(=CO2)C3=CC=C(OC)C=C3
CC1=N[NH]C(=C1)C(=O)N\N=C\C2=CC=CC(=C2)[N+]([O-])=O
COC1=CC(=C(NC(=O)C2=CC=CC(=C2)[N+]([O-])=O)C=C1)OC
CCCSC1=NC2=C(SCC2)C(=O)N1C3=CC=CC=C3
COC1=CC=C(C=C1)\C=C2/OC3=C(C=CC(=C3)O)C2=O
CN(C)CCCN1C(=O)N=C(SCC(=O)NC2=CC=C(C=C2)C(C)=O)C3=C1CCCC3
COC1=CC=C(C=C1)C2N(CCN(C)C)C(=O)C3=C2C(=O)C4=C(O3)C=C(OC)C=C4
COC1=C(C=CC=C1)C(=O)OCN2N=NC3=C(C=CC=C3)C2=O
CC1=CC(=CC(=C1)C)C(=O)OCN2N=NC3=C(C=CC=C3)C2=O
CCCCSC1=NC2=C(SCC2)C(=O)N1C3=CC=C(Cl)C=C3
CC1=CC(=C(C=C1)N2CCN(CC2)C(=O)C3=CC=C(Cl)C=C3)C
COC1=CC=C(C=C1)C(=O)OCN2N=NC3=C(C=CC=C3)C2=O
COC1=CC2=C(C=C1)C(=O)C3=C(O2)C(=O)N(CCCN(C)C)C3C4=CC=CC(=C4)Cl
CC1=CC=CC(=C1NC(=O)C2=CC(=CC(=C2)[N+]([O-])=O)[N+]([O-])=O)C
COCCOC(=O)C1=C(C)NC(=O)NC1C2=C[N](N=C2C3=CC=CS3)C4=CC=CC=C4
CC1=CC(=C(C)C=C1)[S](=O)(=O)NC2=CC(=CC=C2)C(O)=O
COC1=CC(=C(C=C1)\C=C2/OC3=C(C=CC(=C3)O)C2=O)OC
COC1=C(NC(=O)C2=CC(=CC=C2)C)C=CC(=C1)[N+]([O-])=O
N=C1N(CC2=CC=CO2)C3=C(C=C1C(=O)NCC4=CN=CC=C4)C(=O)N5C=CC=CC5=N3
ClC1=C(C=CC=C1)C(=O)OCN2N=NC3=C(C=CC=C3)C2=O
COC1=CC2=C(C=C1)C(=O)C3=C(O2)C(=O)N(CCN(C)C)C3C4=CC=CC(=C4)Cl
CC(N[S](=O)(=O)C1=C(C=CC=C1)[N+]([O-])=O)C2=CC=CC=C2
CC(C)OC1=CC2=C(C=C1)C(=O)C(=CO2)C3=CC=CC=C3
CCOC(=O)C1=C(N(C)C(=O)NC1C2=CC(=C(O)C=C2)OC)C3=CC=CC=C3
[truncated: 2,254 more rows]
